# Supplementary material for: Identification of Survival-Related Genes in Acute Myeloid Leukemia (AML) Based on Cytogenetically Normal AML Samples Using Weighted Gene Coexpression Network Analysis
Source: Dis Markers. 2022 Sep 29;2022:5423694. doi: 10.1155/2022/5423694 (PMC9537620; doi:10.1155/2022/5423694)
Supplement: Supplementary 7 — Table 1S: detailed clinical information for the 42 CN-AML samples from TCGA database. [file 5423694.f7.txt]

Table 1S. Detailed clinical information for the 42 CN-AML samples from TCGA database
Bcr_patient_barcode	Birth_days_to	Gender	Race	History_other_malignancy	History_hematologic_disorder	History_neoadjuvant_treatment	History_neoadjuvant_hydroxyurea_tx	Hydroxyurea_tx_days	Total_dose	History_exposure_leukemogenic_agents	History_chemical_exposure_other	Vital_status	Death_days_to	Cells_used_for_analysis_source	Initial_pathologic_dx_year	Age_at_diagnosis	Percent_blasts_peripheral_blood	Fab_category	Cyto_and_immuno_test_performed	Percent_cellularity	WBC_24hr_of_banking	Hemoglobin_24hr_of_banking	Platelet_count_preresection	Blast_count	Promyelocytes_count	Myelocytes_24hr_of_banking	Metamyelocytes_24hr_of_banking	Bands_24hr_of_banking	Segs_24hr_of_banking	Basophils_count	Basophils_count	Lymphocytes_count	Monocytes_count	Prolymphocytes_24hr_of_banking	Promonocytes_24hr_of_banking	Abnormal_lymphocyte_percent	Cytogenetics_testing_performed	Metaphases_count	Cyto_risk_group	Cytogenetic_abnormality_type	Cyto_abnormality_type_other	Fish_performed_indicator	Fish_abnormality_detected	Test_performed_indicator	Fish_performed_outcome	Molecular_abnormality_detected	Molecular_abnormality_results	Informed_consent_verified	Initial_pathologic_dx_days_to
TCGA_AB_2805	-28124	MALE	WHITE	Yes	NO	No	NO	0	0	Radiation	[Not Available]	Dead	577	Bone marrow aspirate	2002	77	67	M0 Undifferentiated	MPX Negative|NSE Negative|TDT Not Tested|CD3 Not Tested|CD5 Not Tested|CD7 Not Tested|CD10 Not Tested|CD14 Positive|CD15 Not Tested|CD19 Negative|CD20 Not Tested|CD23 Not Tested|CD25 Not Tested|CD33 Positive|CD34 Not Tested|CD45 Not Tested|CD56 Not Tested|CD56 Negative|HLA-DR Positive|Other CD Not Tested	90	92	9	105	56	0	0	0	0	1	0	0	9	34	0	0	0	YES	20	Intermediate/Normal	Normal	No	NO	[Not Available]	[Not Available]	[Not Available]	[Not Available]	FLT3 Mutation Negative|IDH1 R132 Negative|IDH1 R140 Positive|IDH1 R172 Negative|Activating RAS Negative|NPMc Negative	YES	0
TCGA_AB_2811	-29766	MALE	WHITE	No	NO	No	NO	0	0	[Not Available]	[Not Available]	Dead	243	Bone marrow aspirate	2002	81	98	M4	MPX Positive|NSE Positive|TDT Not Tested|CD3 Not Tested|CD5 Not Tested|CD7 Negative|CD10 Not Tested|CD14 Negative|CD15 Negative|CD19 Negative|CD20 Not Tested|CD23 Not Tested|CD25 Not Tested|CD33 Positive|CD34 Negative|CD45 Not Tested|CD56 Not Tested|CD117 Positive|HLA-DR Positive|Other CD Positive	95	91	11	32	37	0	2	0	1	2	0	0	14	20	0	0	0	YES	25	Intermediate/Normal	Normal	[Not Available]	YES	NO	PML-RAR	4	[Not Available]	FLT3 Mutation Positive|IDH1 R132 Negative|IDH1 R140 Negative|IDH1 R172 Negative|Activating RAS Negative|NPMc Positive	YES	0
TCGA_AB_2812	-9253	FEMALE	BLACK OR AFRICAN AMERICAN	No	NO	Yes	YES	3	4000	None	[Not Available]	Dead	366	Bone marrow aspirate	2004	25	53	M2	MPX Positive|NSE Negative|TDT Not Tested|CD3 Not Tested|CD5 Not Tested|CD7 Positive|CD10 Not Tested|CD14 Negative|CD15 Not Tested|CD19 Negative|CD20 Not Tested|CD23 Not Tested|CD25 Not Tested|CD33 Positive|CD34 Negative|CD45 Not Tested|CD56 Negative|CD117 Positive|HLA-DR Positive|Other CD Negative	100	34	11	23	87	0	0	0	0	1	0	0	10	0	0	2	0	YES	20	Intermediate/Normal	Normal	[Not Available]	YES	NO	PML-RAR	0	[Not Available]	FLT3 Mutation Positive|IDH1 R132 Negative|IDH1 R140 Negative|IDH1 R172 Negative|Activating RAS Negative|NPMc Negative	YES	0
TCGA_AB_2818	-22707	FEMALE	ASIAN	No	NO	No	NO	[Not Available]	[Not Available]	None	[Not Available]	Dead	303	Bone marrow aspirate	2002	62	46	M2	MPX Positive|NSE Negative|TDT Not Tested|CD3 Not Tested|CD5 Not Tested|CD7 Not Tested|CD10 Not Tested|CD14 Not Tested|CD15 Not Tested|CD19 Not Tested|CD20 Not Tested|CD23 Not Tested|CD25 Not Tested|CD33 Positive|CD34 Negative|CD45 Positive|CD56 Not Tested|CD117 Positive|HLA-DR Positive|Other CD Not Tested	[Not Available]	75	11	110	53	4	0	0	2	21	0	0	12	7	1	0	0	YES	20	Intermediate/Normal	Normal	[Not Available]	NO	[Not Available]	[Not Available]	[Not Available]	[Not Available]	FLT3 Mutation Positive|IDH1 R132 Negative|IDH1 R140 Negative|IDH1 R172 Negative|Activating RAS Negative|NPMc Positive	YES	0
TCGA_AB_2825	-11384	FEMALE	WHITE	No	NO	Yes	YES	1	2000	None	[Not Available]	Dead	212	Bone marrow aspirate	2006	31	83	M5	MPX Positive|NSE Positive|TDT Not Tested|CD3 Not Tested|CD5 Not Tested|CD7 Not Tested|CD10 Not Tested|CD14 Not Tested|CD15 Not Tested|CD19 Positive|CD20 Not Tested|CD23 Not Tested|CD25 Not Tested|CD33 Positive|CD34 Not Tested|CD45 Not Tested|CD56 Not Tested|CD 117 Not Tested|HLA-DR Not Tested|Other CD Positive	90	137	6	42	6	0	0	0	0	0	0	0	4	76	0	14	0	YES	20	Intermediate/Normal	Normal	[Not Available]	YES	NO	PML-RAR|MLL	1|1	[Not Available]	FLT3 Mutation Positive|IDH1 R132 Negative|IDH1 R140 Negative|IDH1 R172 Negative|Activating RAS Negative|NPMc Positive	YES	0
TCGA_AB_2826	-23468	FEMALE	WHITE	No	NO	Yes	YES	2	2000	None	[Not Available]	Dead	731	Bone marrow aspirate	2002	64	72	M4	NA Not Tested|MPX Positive|NSE Positive|TDT Not Tested|CD3 Not Tested|CD5 Not Tested|CD7 Negative|CD10 Not Tested|CD14 Not Tested|CD15 Not Tested|CD19 Negative|CD20 Negative|CD23 Not Tested|CD25 Not Tested|CD33 Positive|CD34 Negative|CD45 Not Tested|CD56 Negative|CD117 Positive|HLA-DR Positive|Other CD Not Tested	90	132	10	15	90	0	0	0	0	2	0	0	8	0	0	0	0	YES	20	Intermediate/Normal	Normal	[Not Available]	[Not Available]	[Not Available]	[Not Available]	[Not Available]	[Not Available]	FLT3 Mutation Negative|IDH1 R132 Negative|IDH1 R140 Positive|IDH1 R172 Negative|Activating RAS Negative|NPMc Positive	YES	0
TCGA_AB_2830	-23404	FEMALE	WHITE	No	NO	No	NO	[Not Available]	[Not Available]	[Not Available]	[Not Available]	Dead	275	Bone marrow aspirate	2005	64	85	M4	MPX Positive|NSE Positive|TDT Not Tested|CD3 Not Tested|CD5 Not Tested|CD7 Not Tested|CD10 Not Tested|CD14 Not Tested|CD15 Not Tested|CD19 Positive|CD20 Not Tested|CD23 Not Tested|CD25 Not Tested|CD33 Positive|CD34 Positive|CD45 Not Tested|CD56 Not Tested|CD117 Positive|HLA-DR Not Tested|Other CD Not Tested	90	3	11	134	22	0	1	0	0	9	0	0	65	3	0	0	0	YES	20	Intermediate/Normal	Normal	[Not Available]	YES	NO	PML-RAR|CBF-Beta|AML1-ETO	0|0|0	[Not Available]	FLT3 Mutation Negative|IDH1 R132 Negative|IDH1 R140 Negative|IDH1 R172 Negative|Activating RAS Negative|NPMc Negative	YES	0
TCGA_AB_2836	-12904	MALE	WHITE	No	NO	No	NO	[Not Available]	[Not Available]	[Not Available]	[Not Available]	Dead	518	Bone marrow aspirate	2005	35	90	M4	MPX Not Tested|NSE Positive|TDT Not Tested|CD3 Not Tested|CD5 Not Tested|CD7 Not Tested|CD10 Not Tested|CD14 Not Tested|CD15 Not Tested|CD19 Not Tested|CD20 Not Tested|CD23 Not Tested|CD25 Not Tested|CD33 Positive|CD34 Not Tested|CD45 Not Tested|CD56 Not Tested|CD117 Positive|HLA-DR Positive|Other CD Not Tested	100	53	8	44	18	6	3	0	3	15	1	0	3	33	0	0	7	YES	20	Intermediate/Normal	Normal	[Not Available]	YES	NO	MLL	0	[Not Available]	FLT3 Mutation Negative|IDH1 R132 Negative|IDH1 R140 Negative|IDH1 R172 Negative|Activating RAS Negative|NPMc Positive	YES	0
TCGA_AB_2839	-18963	FEMALE	WHITE	No	NO	Yes	YES	2	2000	None	[Not Available]	Dead	486	Bone marrow aspirate	2003	51	64	M2	MPX Positive|NSE Negative|TDT Not Tested|CD3 Not Tested|CD5 Not Tested|CD7 Positive|CD10 Not Tested|CD14 Not Tested|CD15 Not Tested|CD19 Negative|CD20 Not Tested|CD23 Not Tested|CD25 Not Tested|CD33 Positive|CD34 Positive|CD45 Not Tested|CD56 Not Tested|CD117 Positive|HLA-DR Positive|Other CD Not Tested	90	42	13	232	79	0	0	1	0	0	0	0	0	0	0	0	0	YES	20	Intermediate/Normal	Normal	[Not Available]	YES	NO	PML-RAR	3	[Not Available]	FLT3 Mutation Positive|IDH1 R132 Negative|IDH1 R140 Negative|IDH1 R172 Negative|Activating RAS Positive|NPMc Positive	YES	0
TCGA_AB_2845	-13728	FEMALE	WHITE	No	NO	No	NO	[Not Available]	[Not Available]	None	[Not Available]	Dead	304	Bone marrow aspirate	2002	37	52	M2	MPX Positive|NSE Negative|TDT Not Tested|CD3 Not Tested|CD5 Not Tested|CD7 Positive|CD10 Not Tested|CD14 Not Tested|CD15 Not Tested|CD19 Not Tested|CD20 Not Tested|CD23 Not Tested|CD25 Not Tested|CD33 Positive|CD34 Positive|CD45 Positive|CD56 Not Tested|CD117 Positive|HLA-DR Positive|Other CD Not Tested	90	19	9	38	33	0	1	0	0	33	10	0	14	9	0	0	0	YES	20	Intermediate/Normal	Normal	[Not Available]	NO	[Not Available]	[Not Available]	[Not Available]	[Not Available]	FLT3 Mutation Negative|IDH1 R132 Negative|IDH1 R140 Negative|IDH1 R172 Negative|Activating RAS Negative|NPMc Negative	YES	0
TCGA_AB_2851	-24319	FEMALE	WHITE	No	NO	No	NO	[Not Available]	[Not Available]	None	[Not Available]	Dead	242	Bone marrow aspirate	2005	66	32	M5	MPX Positive|NSE Positive|TDT Not Tested|CD3 Not Tested|CD5 Not Tested|CD7 Not Tested|CD10 Not Tested|CD14 Positive|CD15 Not Tested|CD19 Not Tested|CD20 Not Tested|CD23 Not Tested|CD25 Not Tested|CD33 Positive|CD34 Not Tested|CD45 Not Tested|CD56 Not Tested|CD 117 Not Tested|HLA-DR Not Tested|Other CD Positive	70	79	12	132	11	0	0	1	3	10	0	1	16	46	0	0	12	YES	20	Intermediate/Normal	Normal	[Not Available]	YES	NO	MLL	2.5	[Not Available]	FLT3 Mutation Positive|IDH1 R132 Negative|IDH1 R140 Negative|IDH1 R172 Negative|Activating RAS Negative|NPMc Negative	YES	0
TCGA_AB_2853	-18720	MALE	WHITE	No	NO	No	NO	[Not Available]	[Not Available]	None	[Not Available]	Dead	89	Bone marrow aspirate	2003	51	85	M1	MPX Positive|NSE Negative|TDT Not Tested|CD3 Not Tested|CD5 Not Tested|CD7 Negative|CD10 Not Tested|CD14 Not Tested|CD15 Not Tested|CD19 Negative|CD20 Not Tested|CD23 Not Tested|CD25 Not Tested|CD33 Positive|CD34 Negative|CD45 Not Tested|CD56 Negative|CD117 Positive|HLA-DR Positive|Other CD Not Tested	100	104	12	23	85	1	0	2	0	1	0	0	9	2	0	0	0	YES	20	Intermediate/Normal	Normal	[Not Available]	NO	[Not Available]	[Not Available]	[Not Available]	[Not Available]	FLT3 Mutation Positive|IDH1 R132 Negative|IDH1 R140 Negative|IDH1 R172 Negative|Activating RAS Negative|NPMc Negative	YES	0
TCGA_AB_2856	-23317	MALE	WHITE	No	NO	No	NO	[Not Available]	[Not Available]	[Not Available]	[Not Available]	Dead	150	Bone marrow aspirate	2006	63	82	M4	NA Not Tested|MPX Not Tested|NSE Not Tested|TDT Not Tested|CD3 Not Tested|CD5 Not Tested|CD7 Not Tested|CD10 Not Tested|CD14 Not Tested|CD15 Not Tested|CD19 Not Tested|CD20 Not Tested|CD23 Not Tested|CD25 Not Tested|CD33 Positive|CD34 Positive|CD45 Not Tested|CD56 Not Tested|CD117 Positive|HLA-DR Not Tested|Other CD Not Tested	90	77	10	41	39	6	7	2	7	16	3	0	11	9	0	0	0	YES	20	Intermediate/Normal	Normal	[Not Available]	YES	NO	PML-RAR|MLL|CBF-Beta	0|0|0	[Not Available]	FLT3 Mutation Positive|IDH1 R132 Negative|IDH1 R140 Negative|IDH1 R172 Negative|Activating RAS Negative|NPMc Negative	YES	0
TCGA_AB_2859	-14671	MALE	BLACK OR AFRICAN AMERICAN	No	NO	No	NO	[Not Available]	[Not Available]	None	[Not Available]	Dead	304	Bone marrow aspirate	2005	40	47	M2	MPX Positive|NSE Negative|TDT Not Tested|CD3 Not Tested|CD5 Not Tested|CD7 Not Tested|CD10 Not Tested|CD14 Not Tested|CD15 Not Tested|CD19 Not Tested|CD20 Not Tested|CD23 Not Tested|CD25 Not Tested|CD33 Positive|CD34 Negative|CD45 Not Tested|CD56 Not Tested|CD117 Positive|HLA-DR Not Tested|Other CD Not Tested	90	8	10	95	23	0	0	0	0	33	1	1	38	2	0	0	2	YES	13	Intermediate/Normal	Normal	[Not Available]	NO	[Not Available]	[Not Available]	[Not Available]	[Not Available]	FLT3 Mutation Negative|IDH1 R132 Negative|IDH1 R140 Negative|IDH1 R172 Negative|Activating RAS Negative|NPMc Positive	YES	0
TCGA_AB_2866	-24684	MALE	WHITE	No	NO	No	NO	[Not Available]	[Not Available]	[Not Available]	[Not Available]	Dead	153	Bone marrow aspirate	2005	67	89	M1	MPX Positive|NSE Negative|TDT Not Tested|CD3 Not Tested|CD5 Not Tested|CD7 Not Tested|CD10 Not Tested|CD14 Not Tested|CD15 Not Tested|CD19 Positive|CD20 Not Tested|CD23 Not Tested|CD25 Not Tested|CD33 Positive|CD34 Negative|CD45 Not Tested|CD56 Positive|CD56 Negative|HLA-DR Positive|Other CD Positive	90	31	10	141	61	0	0	0	1	16	0	0	16	6	0	0	0	YES	20	Intermediate/Normal	Normal	[Not Available]	YES	NO	PML-RAR	1	[Not Available]	FLT3 Mutation Negative|IDH1 R132 Negative|IDH1 R140 Positive|IDH1 R172 Negative|Activating RAS Negative|NPMc Negative	YES	0
TCGA_AB_2867	-24257	FEMALE	WHITE	No	NO	No	NO	[Not Available]	[Not Available]	None	[Not Available]	Dead	184	Bone marrow aspirate	2002	66	70	M2	MPX Positive|NSE Negative|TDT Not Tested|CD3 Not Tested|CD5 Not Tested|CD7 Not Tested|CD10 Not Tested|CD14 Negative|CD15 Negative|CD19 Negative|CD20 Not Tested|CD23 Not Tested|CD25 Not Tested|CD33 Positive|CD34 Positive|CD45 Not Tested|CD56 Negative|CD117 Positive|HLA-DR Positive|Other CD Positive	50	3	12	168	6	0	0	0	0	4	0	0	68	5	0	0	17	YES	20	Intermediate/Normal	Normal	[Not Available]	NO	[Not Available]	[Not Available]	[Not Available]	NO	BCR-ABL Negative|[Not Evaluated]|FLT3 Mutation Negative|IDH1 R132 Positive|IDH1 R140 Negative|IDH1 R172 Negative|Activating RAS Negative|NPMc Negative	YES	0
TCGA_AB_2884	-16285	FEMALE	WHITE	No	NO	Yes	YES	3	10000	None	[Not Available]	Dead	731	Bone marrow aspirate	2008	44	86	M1	MPX Positive|NSE Negative|TDT Not Tested|CD3 Not Tested|CD5 Not Tested|CD7 Not Tested|CD10 Not Tested|CD14 Not Tested|CD15 Not Tested|CD19 Not Tested|CD20 Not Tested|CD23 Not Tested|CD25 Not Tested|CD33 Positive|CD34 Not Tested|CD45 Not Tested|CD56 Not Tested|CD117 Positive|HLA-DR Positive|Other CD Not Tested	85	14	9	145	17	0	1	0	0	10	0	0	27	38	0	5	2	YES	20	Intermediate/Normal	Normal	[Not Available]	YES	NO	PML-RAR|CBF-Beta|AML1-ETO	0|0|0	NO	FLT3 Mutation Negative|IDH1 R132 Negative|IDH1 R140 Negative|IDH1 R172 Negative|Activating RAS Negative|NPMc Positive	YES	0
TCGA_AB_2896	-7882	FEMALE	WHITE	No	NO	Yes	YES	2	3000	None	[Not Available]	Dead	214	Bone marrow aspirate	2007	21	90	M5	MPX Positive|NSE Positive|TDT Not Tested|CD3 Not Tested|CD5 Not Tested|CD7 Not Tested|CD10 Not Tested|CD14 Not Tested|CD15 Not Tested|CD19 Not Tested|CD20 Not Tested|CD23 Not Tested|CD25 Not Tested|CD33 Positive|CD34 Positive|CD45 Not Tested|CD56 Not Tested|CD117 Positive|HLA-DR Positive|Other CD Not Tested	90	93	[Not Available]	73	72	2	1	0	0	1	1	10	6	4	0	3	0	YES	20	Intermediate/Normal	Normal	[Not Available]	YES	NO	BCR-ABL|PML-RAR|CBF-Beta|AML1-ETO|+8|-7 or del(7q)	0|0|0|0|0|0	YES	FLT3 Mutation Positive|IDH1 R132 Negative|IDH1 R140 Negative|IDH1 R172 Negative|Activating RAS Negative|NPMc Positive	YES	0
TCGA_AB_2899	-27787	FEMALE	WHITE	No	NO	No	NO	[Not Available]	[Not Available]	None	[Not Available]	Dead	671	Bone marrow aspirate	2006	76	37	M4	MPX Negative|NSE Negative|TDT Positive|CD3 Not Tested|CD5 Not Tested|CD7 Not Tested|CD10 Not Tested|CD14 Not Tested|CD15 Not Tested|CD19 Not Tested|CD20 Not Tested|CD23 Not Tested|CD25 Not Tested|CD33 Not Tested|CD34 Positive|CD45 Not Tested|CD56 Not Tested|CD117 Positive|HLA-DR Not Tested|Other CD Not Tested	30	3	11	166	0	0	0	0	0	12	0	2	61	22	0	0	3	YES	20	Intermediate/Normal	Normal	[Not Available]	YES	YES	PML-RAR|CBF-Beta|AML1-ETO|Other	0|0|0|55	[Not Available]	FLT3 Mutation Negative|IDH1 R132 Negative|IDH1 R140 Negative|IDH1 R172 Negative|Activating RAS Negative|NPMc Negative	YES	0
TCGA_AB_2900	-25627	MALE	BLACK OR AFRICAN AMERICAN	No	NO	Yes	YES	4	7000	None	[Not Available]	Dead	184	Bone marrow aspirate	2009	70	84	M1	MPX Not Tested|NSE Not Tested|TDT Not Tested|CD3 Not Tested|CD5 Not Tested|CD7 Not Tested|CD10 Not Tested|CD14 Not Tested|CD15 Not Tested|CD19 Not Tested|CD20 Not Tested|CD23 Not Tested|CD25 Not Tested|CD33 Positive|CD34 Negative|CD45 Not Tested|CD56 Not Tested|CD 117 Not Tested|HLA-DR Not Tested|Other CD Not Tested	90	48	10	30	49	7	0	0	3	3	8	0	5	11	0	14	0	YES	20	Intermediate/Normal	Normal	[Not Available]	YES	NO	PML-RAR|MLL|CBF-Beta|AML1-ETO|+8|-7 or del(7q)|-5 or del(5q)	0|0|0|0|0|0|0	[Not Available]	FLT3 Mutation Positive|IDH1 R132 Negative|IDH1 R140 Negative|IDH1 R172 Negative|Activating RAS Negative|NPMc Positive	YES	0
TCGA_AB_2925	-20850	MALE	WHITE	No	NO	No	NO	[Not Available]	[Not Available]	None	[Not Available]	Dead	243	Bone marrow aspirate	2007	57	52	M5	MPX Positive|NSE Positive|TDT Not Tested|CD3 Not Tested|CD5 Not Tested|CD7 Not Tested|CD10 Not Tested|CD14 Not Tested|CD15 Not Tested|CD19 Not Tested|CD20 Not Tested|CD23 Not Tested|CD25 Not Tested|CD33 Positive|CD34 Positive|CD45 Not Tested|CD56 Not Tested|CD 117 Not Tested|HLA-DR Not Tested|Other CD Not Tested	90	99	10	80	4	0	3	6	8	69	1	0	5	4	0	0	0	YES	20	Intermediate/Normal	Normal	[Not Available]	YES	NO	BCR-ABL	0	YES	BCR-ABL Negative|FLT3 Mutation Positive|IDH1 R132 Negative|IDH1 R140 Negative|IDH1 R172 Negative|Activating RAS Negative|NPMc Positive	YES	0
TCGA_AB_2927	-32326	FEMALE	WHITE	No	NO	No	NO	[Not Available]	[Not Available]	None	[Not Available]	Dead	90	Bone marrow aspirate	2009	88	33	M1	MPX Negative|NSE Negative|TDT Not Tested|CD3 Not Tested|CD5 Negative|CD7 Not Tested|CD10 Not Tested|CD14 Negative|CD15 Not Tested|CD19 Negative|CD20 Not Tested|CD23 Not Tested|CD25 Not Tested|CD33 Negative|CD34 Positive|CD45 Not Tested|CD56 Negative|CD117 Positive|HLA-DR Positive|Other CD Negative	10	3	10	156	0	0	0	0	0	6	2	1	72	20	0	0	0	YES	20	Intermediate/Normal	Normal	[Not Available]	NO	[Not Available]	[Not Available]	[Not Available]	[Not Available]	FLT3 Mutation Negative|IDH1 R132 Negative|IDH1 R140 Negative|IDH1 R172 Negative|Activating RAS Negative|NPMc Negative	YES	0
TCGA_AB_2933	-21396	MALE	WHITE	No	NO	No	NO	[Not Available]	[Not Available]	None	[Not Available]	Dead	122	Bone marrow aspirate	2007	58	79	M4	MPX Positive|NSE Positive|TDT Not Tested|CD3 Not Tested|CD5 Negative|CD7 Not Tested|CD10 Not Tested|CD14 Negative|CD15 Not Tested|CD19 Negative|CD20 Not Tested|CD23 Not Tested|CD25 Not Tested|CD33 Positive|CD34 Positive|CD45 Not Tested|CD56 Negative|CD117 Positive|HLA-DR Positive|Other CD Negative	100	101	9	57	64	4	6	3	2	2	1	0	11	7	0	0	0	YES	20	Intermediate/Normal	Normal	[Not Available]	YES	YES	BCR-ABL|PML-RAR|MLL|CBF-Beta|AML1-ETO|TEL-AML 1|+8|-7 or del(7q)|Other	0|0|0|0|0|0|0|0|63	NO	BCR-ABL Negative|PML-RAR Negative|FLT3 Mutation Negative|IDH1 R132 Negative|IDH1 R140 Negative|IDH1 R172 Negative|Activating RAS Negative|NPMc Negative	YES	0
TCGA_AB_2938	-27881	MALE	WHITE	No	NO	No	NO	[Not Available]	[Not Available]	[Not Available]	[Not Available]	Dead	304	Bone marrow aspirate	2005	76	33	M7	MPX Negative|NSE Negative|TDT Not Tested|CD3 Not Tested|CD5 Not Tested|CD7 Not Tested|CD10 Not Tested|CD14 Negative|CD15 Not Tested|CD19 Not Tested|CD20 Not Tested|CD23 Not Tested|CD25 Not Tested|CD33 Positive|CD34 Positive|CD45 Positive|CD56 Not Tested|CD117 Positive|HLA-DR Not Tested|Other CD Negative	90	4	8	21	6	0	0	0	2	50	1	0	28	13	0	0	0	YES	20	Intermediate/Normal	Normal	[Not Available]	YES	NO	BCR-ABL|PML-RAR|CBF-Beta|AML1-ETO	1|0|1|0	[Not Available]	FLT3 Mutation Negative|IDH1 R132 Negative|IDH1 R140 Negative|IDH1 R172 Negative|Activating RAS Negative|NPMc Negative	YES	0
TCGA_AB_2948	-24714	MALE	WHITE	No	NO	Yes	YES	3	2000	None	[Not Available]	Dead	580	Bone marrow aspirate	2007	67	30	M4	MPX Positive|NSE Positive|TDT Not Tested|CD3 Not Tested|CD5 Not Tested|CD7 Not Tested|CD10 Not Tested|CD14 Not Tested|CD15 Not Tested|CD19 Not Tested|CD20 Not Tested|CD23 Not Tested|CD25 Not Tested|CD33 Positive|CD34 Positive|CD45 Not Tested|CD56 Not Tested|CD117 Positive|HLA-DR Positive|Other CD Not Tested	90	26	9	64	6	0	5	4	4	39	0	0	16	25	0	0	1	YES	20	Intermediate/Normal	Normal	[Not Available]	YES	NO	BCR-ABL|PML-RAR|CBF-Beta|AML1-ETO|+8|-7 or del(7q)|-5 or del(5q)	1|1|1|2|0|0|0	NO	FLT3 Mutation Negative|IDH1 R132 Negative|IDH1 R140 Positive|IDH1 R172 Negative|Activating RAS Negative|NPMc Negative	YES	0
TCGA_AB_2955	-20484	FEMALE	WHITE	No	NO	No	NO	[Not Available]	[Not Available]	None	[Not Available]	Dead	489	Bone marrow aspirate	2007	56	60	M2	MPX Positive|NSE Positive|TDT Not Tested|CD3 Not Tested|CD5 Not Tested|CD7 Not Tested|CD10 Not Tested|CD14 Not Tested|CD15 Not Tested|CD19 Not Tested|CD20 Not Tested|CD23 Not Tested|CD25 Not Tested|CD33 Positive|CD34 Positive|CD45 Not Tested|CD56 Not Tested|CD117 Positive|HLA-DR Positive|Other CD Not Tested	80	203	10	45	96	0	0	0	0	0	0	0	4	0	0	0	0	YES	20	Intermediate/Normal	Normal	[Not Available]	YES	NO	BCR-ABL|PML-RAR|MLL|CBF-Beta|AML1-ETO|+8|-7 or del(7q)|Other	0|0|0|0|0|0|0|4	[Not Available]	FLT3 Mutation Negative|IDH1 R132 Negative|IDH1 R140 Negative|IDH1 R172 Negative|Activating RAS Negative|NPMc Negative	YES	0
TCGA_AB_2959	-26114	MALE	WHITE	No	NO	No	NO	[Not Available]	[Not Available]	None	[Not Available]	Dead	489	Bone marrow aspirate	2007	71	90	M0 Undifferentiated	MPX Positive|NSE Negative|TDT Positive|CD3 Not Tested|CD5 Not Tested|CD7 Not Tested|CD10 Not Tested|CD14 Not Tested|CD15 Not Tested|CD19 Not Tested|CD20 Not Tested|CD23 Not Tested|CD25 Not Tested|CD33 Not Tested|CD34 Positive|CD45 Not Tested|CD56 Not Tested|CD117 Positive|HLA-DR Positive|Other CD Not Tested	30	1	11	86	13	0	0	0	0	8	1	0	75	2	0	0	1	YES	20	Intermediate/Normal	Normal	[Not Available]	YES	NO	PML-RAR|MLL|CBF-Beta|AML1-ETO|+8|-7 or del(7q)|-5 or del(5q)	2|2|2|2|2|1.5|1	NO	FLT3 Mutation Negative|IDH1 R132 Negative|IDH1 R140 Positive|IDH1 R172 Negative|Activating RAS Negative|NPMc Negative	YES	0
TCGA_AB_2963	-20485	MALE	WHITE	No	NO	No	NO	0	0	None	[Not Available]	Dead	1642	Bone marrow aspirate	2002	56	90	M1	MPX Positive|NSE Negative|TDT Not Tested|CD3 Not Tested|CD5 Not Tested|CD7 Not Tested|CD10 Not Tested|CD14 Not Tested|CD15 Not Tested|CD19 Not Tested|CD20 Not Tested|CD23 Not Tested|CD25 Not Tested|CD33 Positive|CD34 Not Tested|CD45 Not Tested|CD56 Not Tested|CD117 Positive|HLA-DR Not Tested|Other CD Positive	90	31	10	88	45	8	2	0	2	8	0	0	5	24	0	0	6	YES	20	Intermediate/Normal	Normal	[Not Available]	NO	[Not Available]	[Not Available]	[Not Available]	[Not Available]	FLT3 Mutation Positive|IDH1 R132 Negative|IDH1 R140 Negative|IDH1 R172 Negative|Activating RAS Negative|NPMc Positive	YES	0
TCGA_AB_2965	-22006	MALE	WHITE	No	NO	Yes	YES	1	1000	None	[Not Available]	Dead	335	Bone marrow aspirate	2006	60	89	M4	MPX Positive|NSE Positive|TDT Not Tested|CD3 Not Tested|CD5 Not Tested|CD7 Not Tested|CD10 Not Tested|CD14 Not Tested|CD15 Not Tested|CD19 Not Tested|CD20 Not Tested|CD23 Not Tested|CD25 Not Tested|CD33 Positive|CD34 Not Tested|CD45 Not Tested|CD56 Not Tested|CD117 Positive|HLA-DR Not Tested|Other CD Positive	90	68	8	174	56	0	2	1	0	2	0	8	16	2	0	13	0	YES	20	Intermediate/Normal	Normal	[Not Available]	NO	[Not Available]	[Not Available]	[Not Available]	[Not Available]	FLT3 Mutation Positive|IDH1 R132 Negative|IDH1 R140 Negative|IDH1 R172 Negative|Activating RAS Negative|NPMc Positive	YES	0
TCGA_AB_2966	-20880	FEMALE	WHITE	No	NO	Yes	YES	1	500	None	[Not Available]	Dead	854	Bone marrow aspirate	2007	57	43	M2	MPX Positive|NSE Negative|TDT Not Tested|CD3 Not Tested|CD5 Not Tested|CD7 Not Tested|CD10 Not Tested|CD14 Not Tested|CD15 Not Tested|CD19 Not Tested|CD20 Not Tested|CD23 Not Tested|CD25 Not Tested|CD33 Positive|CD34 Positive|CD45 Not Tested|CD56 Positive|CD117 Positive|HLA-DR Positive|Other CD Not Tested	80	3	9	28	35	0	0	0	0	0	0	0	64	0	0	0	1	YES	20	Intermediate/Normal	Normal	[Not Available]	YES	NO	PML-RAR|MLL|CBF-Beta|AML1-ETO|-7 or del(7q)	1|0|0|0|0	NO	FLT3 Mutation Negative|IDH1 R132 Negative|IDH1 R140 Positive|IDH1 R172 Negative|Activating RAS Negative|NPMc Negative	YES	0
TCGA_AB_2970	-12569	FEMALE	WHITE	Yes	NO	No	NO	[Not Available]	[Not Available]	None	[Not Available]	Dead	305	Bone marrow aspirate	2007	34	71	M4	MPX Positive|NSE Positive|TDT Not Tested|CD3 Not Tested|CD5 Negative|CD7 Not Tested|CD10 Not Tested|CD14 Negative|CD15 Not Tested|CD19 Negative|CD20 Not Tested|CD23 Not Tested|CD25 Not Tested|CD33 Positive|CD34 Positive|CD45 Not Tested|CD56 Negative|CD117 Positive|HLA-DR Positive|Other CD Negative	90	20	11	152	58	0	0	0	1	3	0	0	11	20	0	6	1	YES	20	Intermediate/Normal	Normal	[Not Available]	YES	NO	PML-RAR|CBF-Beta	0|0	YES	PML-RAR Negative|FLT3 Mutation Positive|IDH1 R132 Negative|IDH1 R140 Negative|IDH1 R172 Negative|Activating RAS Negative|NPMc Negative	YES	0
TCGA_AB_2971	-27790	FEMALE	WHITE	No	NO	No	NO	[Not Available]	[Not Available]	None	[Not Available]	Dead	792	Bone marrow aspirate	2007	76	91	M4	MPX Positive|NSE Positive|TDT Not Tested|CD3 Not Tested|CD5 Not Tested|CD7 Not Tested|CD10 Not Tested|CD14 Positive|CD15 Not Tested|CD19 Not Tested|CD20 Not Tested|CD23 Not Tested|CD25 Not Tested|CD33 Positive|CD34 Not Tested|CD45 Not Tested|CD56 Positive|CD117 Positive|HLA-DR Positive|Other CD Not Tested	90	5	10	52	16	0	0	0	0	4	0	0	32	27	0	17	3	YES	20	Intermediate/Normal	Normal	[Not Available]	YES	NO	BCR-ABL|PML-RAR|MLL|CBF-Beta	0|0|0|0	NO	FLT3 Mutation Negative|IDH1 R132 Negative|IDH1 R140 Negative|IDH1 R172 Negative|Activating RAS Negative|NPMc Positive	YES	0
TCGA_AB_2973	-24837	FEMALE	WHITE	No	NO	No	NO	[Not Available]	[Not Available]	None	[Not Available]	Dead	609	Bone marrow aspirate	2007	68	75	M4	MPX Positive|NSE Positive|TDT Not Tested|CD3 Not Tested|CD5 Not Tested|CD7 Not Tested|CD10 Not Tested|CD14 Not Tested|CD15 Not Tested|CD19 Not Tested|CD20 Not Tested|CD23 Not Tested|CD25 Not Tested|CD33 Positive|CD34 Not Tested|CD45 Not Tested|CD56 Not Tested|CD117 Positive|HLA-DR Not Tested|Other CD Positive	90	15	8	79	10	0	1	0	1	16	0	0	29	30	0	10	3	YES	20	Intermediate/Normal	Normal	[Not Available]	YES	NO	BCR-ABL|PML-RAR|CBF-Beta	0|0|0	NO	FLT3 Mutation Negative|IDH1 R132 Negative|IDH1 R140 Positive|IDH1 R172 Negative|Activating RAS Negative|NPMc Positive	YES	0
TCGA_AB_2976	-19570	MALE	WHITE	No	NO	Yes	YES	1	1000	None	[Not Available]	Dead	915	Bone marrow aspirate	2007	53	86	M1	MPX Positive|NSE Negative|TDT Not Tested|CD3 Not Tested|CD5 Not Tested|CD7 Not Tested|CD10 Not Tested|CD14 Not Tested|CD15 Not Tested|CD19 Not Tested|CD20 Not Tested|CD23 Not Tested|CD25 Not Tested|CD33 Positive|CD34 Negative|CD45 Not Tested|CD56 Not Tested|CD117 Positive|HLA-DR Not Tested|Other CD Not Tested	90	88	9	30	52	0	1	0	4	35	0	0	6	1	0	1	0	YES	20	Intermediate/Normal	Normal	[Not Available]	YES	NO	BCR-ABL|PML-RAR	0|0	YES	FLT3 Mutation Positive|IDH1 R132 Negative|IDH1 R140 Negative|IDH1 R172 Negative|Activating RAS Negative|NPMc Positive	YES	0
TCGA_AB_2977	-26053	FEMALE	WHITE	No	NO	No	NO	[Not Available]	[Not Available]	None	[Not Available]	Dead	31	Bone marrow aspirate	2008	71	70	M2	MPX Positive|NSE Negative|TDT Not Tested|CD3 Not Tested|CD5 Negative|CD7 Not Tested|CD10 Not Tested|CD14 Negative|CD15 Not Tested|CD19 Negative|CD20 Not Tested|CD23 Not Tested|CD25 Not Tested|CD33 Positive|CD34 Negative|CD45 Not Tested|CD56 Negative|CD117 Positive|HLA-DR Negative|Other CD Negative	90	36	8	44	67	0	0	0	1	2	1	0	14	8	0	7	0	YES	20	Intermediate/Normal	Normal	[Not Available]	YES	NO	PML-RAR|CBF-Beta|AML1-ETO|-5 or del(5q)	1|0|0|0	NO	FLT3 Mutation Negative|IDH1 R132 Positive|IDH1 R140 Negative|IDH1 R172 Negative|Activating RAS Negative|NPMc Negative	YES	0
TCGA_AB_2983	-16589	MALE	WHITE	No	[Not Available]	No	NO	0	0	None	[Not Available]	Dead	335	Bone marrow aspirate	2006	45	0	M0 Undifferentiated	MPX Negative|NSE Negative|TDT Not Tested|CD3 Not Tested|CD5 Not Tested|CD7 Not Tested|CD10 Not Tested|CD14 Not Tested|CD15 Not Tested|CD19 Not Tested|CD20 Not Tested|CD23 Not Tested|CD25 Not Tested|CD33 Positive|CD34 Positive|CD45 Not Tested|CD56 Not Tested|CD117 Positive|HLA-DR Not Tested|Other CD Not Tested	30	2	12	156	0	0	0	0	0	29	5	0	53	13	0	0	0	YES	20	Intermediate/Normal	Normal	[Not Available]	[Not Available]	[Not Available]	[Not Available]	[Not Available]	[Not Available]	FLT3 Mutation Negative|IDH1 R132 Negative|IDH1 R140 Negative|IDH1 R172 Negative|Activating RAS Negative|NPMc Negative	YES	0
TCGA_AB_2986	-11596	FEMALE	WHITE	No	NO	No	NO	[Not Available]	[Not Available]	None	[Not Available]	Dead	212	Bone marrow aspirate	2008	31	63	M2	MPX Positive|NSE Negative|TDT Not Tested|CD3 Not Tested|CD5 Negative|CD7 Not Tested|CD10 Not Tested|CD14 Not Tested|CD15 Not Tested|CD19 Negative|CD20 Not Tested|CD23 Not Tested|CD25 Not Tested|CD33 Positive|CD34 Positive|CD45 Positive|CD56 Not Tested|CD117 Positive|HLA-DR Positive|Other CD Not Tested	95	13	11	36	45	0	0	0	0	20	1	0	33	1	0	0	0	YES	20	Intermediate/Normal	Normal	[Not Available]	YES	NO	PML-RAR|CBF-Beta|AML1-ETO	0|0|0	YES	FLT3 Mutation Positive|IDH1 R132 Negative|IDH1 R140 Negative|IDH1 R172 Negative|Activating RAS Negative|NPMc Positive	YES	0
TCGA_AB_2988	-24717	FEMALE	WHITE	No	NO	No	NO	[Not Available]	[Not Available]	None	[Not Available]	Dead	30	Bone marrow aspirate	2008	67	76	M1	MPX Positive|NSE Negative|TDT Not Tested|CD3 Not Tested|CD5 Negative|CD7 Not Tested|CD10 Not Tested|CD14 Negative|CD15 Not Tested|CD19 Negative|CD20 Not Tested|CD23 Not Tested|CD25 Not Tested|CD33 Positive|CD34 Positive|CD45 Not Tested|CD56 Negative|CD117 Positive|HLA-DR Positive|Other CD Negative	15	46	13	71	49	0	2	1	3	13	1	0	20	10	0	1	0	YES	20	Intermediate/Normal	Normal	[Not Available]	YES	NO	-5 or del(5q)	0	YES	FLT3 Mutation Positive|IDH1 R132 Negative|IDH1 R140 Negative|IDH1 R172 Negative|Activating RAS Negative|NPMc Positive	YES	0
TCGA_AB_2992	-11839	FEMALE	WHITE	No	NO	No	NO	[Not Available]	[Not Available]	None	[Not Available]	Dead	1706	Bone marrow aspirate	2003	32	94	M1	MPX Positive|NSE Negative|TDT Not Tested|CD3 Not Tested|CD5 Not Tested|CD7 Not Tested|CD10 Not Tested|CD14 Not Tested|CD15 Not Tested|CD19 Not Tested|CD20 Not Tested|CD23 Not Tested|CD25 Not Tested|CD33 Positive|CD34 Negative|CD45 Not Tested|CD56 Not Tested|CD117 Positive|HLA-DR Negative|Other CD Not Tested	95	5	9	39	70	0	0	0	0	0	0	0	30	0	0	0	0	YES	20	Intermediate/Normal	Normal	[Not Available]	YES	NO	BCR-ABL	0	[Not Available]	FLT3 Mutation Negative|IDH1 R132 Positive|IDH1 R140 Negative|IDH1 R172 Negative|Activating RAS Negative|NPMc Positive	YES	0
TCGA_AB_3002	-25171	MALE	WHITE	No	[Not Available]	No	NO	0	0	[Not Available]	[Not Available]	Dead	1431	Bone marrow aspirate	2005	68	48	M2	MPX Positive|NSE Negative|TDT Not Tested|CD3 Not Tested|CD5 Not Tested|CD7 Not Tested|CD10 Not Tested|CD14 Not Tested|CD15 Not Tested|CD19 Not Tested|CD20 Not Tested|CD23 Not Tested|CD25 Negative|CD33 Not Tested|CD34 Positive|CD45 Not Tested|CD56 Not Tested|CD117 Positive|HLA-DR Not Tested|Other CD Not Tested	50	6	7	96	48	0	1	4	3	6	0	0	29	7	0	0	2	YES	20	Intermediate/Normal	Normal	[Not Available]	YES	NO	BCR-ABL	0	[Not Available]	IDH1 R132 Negative|IDH1 R140 Positive|IDH1 R172 Negative|Activating RAS Negative|NPMc Negative	YES	0
TCGA_AB_3008	-8159	MALE	WHITE	No	NO	Yes	YES	3	8000	None	[Not Available]	Dead	822	Bone marrow aspirate	2005	22	71	M1	MPX Positive|NSE Negative|TDT Not Tested|CD3 Not Tested|CD5 Not Tested|CD7 Not Tested|CD10 Not Tested|CD14 Not Tested|CD15 Not Tested|CD19 Not Tested|CD20 Not Tested|CD23 Not Tested|CD25 Not Tested|CD33 Positive|CD34 Positive|CD45 Not Tested|CD56 Not Tested|CD117 Positive|HLA-DR Not Tested|Other CD Not Tested	90	115	8	32	90	0	0	0	0	0	0	0	9	0	0	1	0	YES	30	Intermediate/Normal	Normal	[Not Available]	YES	NO	PML-RAR|MLL|CBF-Beta	3|0|1	[Not Available]	FLT3 Mutation Negative|IDH1 R132 Negative|IDH1 R140 Negative|IDH1 R172 Negative|Activating RAS Negative|NPMc Negative	YES	0
TCGA_AB_3009	-8676	MALE	[Not Available]	No	NO	No	NO	[Not Available]	[Not Available]	None	[Not Available]	Dead	577	Bone marrow aspirate	2005	23	51	M4	MPX Positive|NSE Positive|CD33 Positive|CD34 Positive|CD56 Positive|CD117 Positive	[Not Available]	27	12	23	63	18	0	0	0	0	0	0	18	0	0	1	0	YES	20	Intermediate/Normal	Normal	[Not Available]	NO	[Not Available]	[Not Available]	[Not Available]	[Not Available]	FLT3 Mutation Negative|IDH1 R132 Negative|IDH1 R140 Negative|IDH1 R172 Negative|Activating RAS Negative|NPMc Negative	YES	0
[truncated: 1 more columns]
