# Supplementary material for: Identification of Survival-Related Genes in Acute Myeloid Leukemia (AML) Based on Cytogenetically Normal AML Samples Using Weighted Gene Coexpression Network Analysis
Source: Dis Markers. 2022 Sep 29;2022:5423694. doi: 10.1155/2022/5423694 (PMC9537620; doi:10.1155/2022/5423694)
Supplement: Supplementary 8 — Table 2S: detailed clinical information for the 148 CN-AML samples from GEO dataset (GSE12417, GPL96). [file 5423694.f8.txt]

Table 2S. Detailed clinical information for the 148 CN-AML samples from GEO dataset (GSE12417, GPL96)
Title	Geo_accession	Source_name_ch1	Characteristics_ch1	Treatment_protocol_ch1	Molecule_ch1	Extract_protocol_ch1	Label_ch1	Label_protocol_ch1	Hyb_protocol	Scan_protocol	Subtype	Age	OS(days)	Status (0=alive/1=dead):
CN_AML Patient 62 (U133A)	GSM311659	bone marrow mononuclear cells	AML, normal karyotype (training set) FAB M4; age =48 years; OS = 31 days; 1	Pretreatment bone marrow or peripheral blood mononuclear cells from patients with newly diagnosed acute myeloid leukemia (AML) with a normal karyotype	total RNA	Mononuclear cells from bone marrow (BM) or peripheral blood (PB) were enriched by Ficoll gradient centrifugation. Total RNA was isolated using the RNeasy Mini Kit (Qiagen, Hilden, Germany). cDNA preparation and in vitro transcription were performed according to standard Affymetrix protocols.	biotin	Biotin labeling of antisense cRNA was performed according to standard Affymetrix protocols	Sample hybridisation was performed for 16 hours according to standard Affymetrix protocols	Samples were scanned using an Affymetrix GeneChip scanner	AML, normal karyotype (training set) FAB M4	age =48 years	31	1
CN_AML Patient 127 (U133A)	GSM311724	bone marrow mononuclear cells	AML, normal karyotype (training set) FAB M1; age =59 years; OS = 31 days; 1	Pretreatment bone marrow or peripheral blood mononuclear cells from patients with newly diagnosed acute myeloid leukemia (AML) with a normal karyotype	total RNA	Mononuclear cells from bone marrow (BM) or peripheral blood (PB) were enriched by Ficoll gradient centrifugation. Total RNA was isolated using the RNeasy Mini Kit (Qiagen, Hilden, Germany). cDNA preparation and in vitro transcription were performed according to standard Affymetrix protocols.	biotin	Biotin labeling of antisense cRNA was performed according to standard Affymetrix protocols	Sample hybridisation was performed for 16 hours according to standard Affymetrix protocols	Samples were scanned using an Affymetrix GeneChip scanner	AML, normal karyotype (training set) FAB M1	age =59 years	31	1
CN_AML Patient 25 (U133A)	GSM311622	bone marrow mononuclear cells	AML, normal karyotype (training set) FAB M1; age =61 years; OS = 33 days; 1	Pretreatment bone marrow or peripheral blood mononuclear cells from patients with newly diagnosed acute myeloid leukemia (AML) with a normal karyotype	total RNA	Mononuclear cells from bone marrow (BM) or peripheral blood (PB) were enriched by Ficoll gradient centrifugation. Total RNA was isolated using the RNeasy Mini Kit (Qiagen, Hilden, Germany). cDNA preparation and in vitro transcription were performed according to standard Affymetrix protocols.	biotin	Biotin labeling of antisense cRNA was performed according to standard Affymetrix protocols	Sample hybridisation was performed for 16 hours according to standard Affymetrix protocols	Samples were scanned using an Affymetrix GeneChip scanner	AML, normal karyotype (training set) FAB M1	age =61 years	33	1
CN_AML Patient 98 (U133A)	GSM311695	bone marrow mononuclear cells	AML, normal karyotype (training set) FAB M1; age =40 years; OS = 33 days; 1	Pretreatment bone marrow or peripheral blood mononuclear cells from patients with newly diagnosed acute myeloid leukemia (AML) with a normal karyotype	total RNA	Mononuclear cells from bone marrow (BM) or peripheral blood (PB) were enriched by Ficoll gradient centrifugation. Total RNA was isolated using the RNeasy Mini Kit (Qiagen, Hilden, Germany). cDNA preparation and in vitro transcription were performed according to standard Affymetrix protocols.	biotin	Biotin labeling of antisense cRNA was performed according to standard Affymetrix protocols	Sample hybridisation was performed for 16 hours according to standard Affymetrix protocols	Samples were scanned using an Affymetrix GeneChip scanner	AML, normal karyotype (training set) FAB M1	age =40 years	33	1
CN_AML Patient 79 (U133A)	GSM311676	bone marrow mononuclear cells	AML, normal karyotype (training set) FAB M1; age =67 years; OS = 39 days; 1	Pretreatment bone marrow or peripheral blood mononuclear cells from patients with newly diagnosed acute myeloid leukemia (AML) with a normal karyotype	total RNA	Mononuclear cells from bone marrow (BM) or peripheral blood (PB) were enriched by Ficoll gradient centrifugation. Total RNA was isolated using the RNeasy Mini Kit (Qiagen, Hilden, Germany). cDNA preparation and in vitro transcription were performed according to standard Affymetrix protocols.	biotin	Biotin labeling of antisense cRNA was performed according to standard Affymetrix protocols	Sample hybridisation was performed for 16 hours according to standard Affymetrix protocols	Samples were scanned using an Affymetrix GeneChip scanner	AML, normal karyotype (training set) FAB M1	age =67 years	39	1
CN_AML Patient 9 (U133A)	GSM311606	bone marrow mononuclear cells	AML, normal karyotype (training set) FAB M1; age =48 years; OS = 41 days; 1	Pretreatment bone marrow or peripheral blood mononuclear cells from patients with newly diagnosed acute myeloid leukemia (AML) with a normal karyotype	total RNA	Mononuclear cells from bone marrow (BM) or peripheral blood (PB) were enriched by Ficoll gradient centrifugation. Total RNA was isolated using the RNeasy Mini Kit (Qiagen, Hilden, Germany). cDNA preparation and in vitro transcription were performed according to standard Affymetrix protocols.	biotin	Biotin labeling of antisense cRNA was performed according to standard Affymetrix protocols	Sample hybridisation was performed for 16 hours according to standard Affymetrix protocols	Samples were scanned using an Affymetrix GeneChip scanner	AML, normal karyotype (training set) FAB M1	age =48 years	41	1
CN_AML Patient 65 (U133A)	GSM311662	bone marrow mononuclear cells	AML, normal karyotype (training set) FAB M1; age =81 years; OS = 41 days; 1	Pretreatment bone marrow or peripheral blood mononuclear cells from patients with newly diagnosed acute myeloid leukemia (AML) with a normal karyotype	total RNA	Mononuclear cells from bone marrow (BM) or peripheral blood (PB) were enriched by Ficoll gradient centrifugation. Total RNA was isolated using the RNeasy Mini Kit (Qiagen, Hilden, Germany). cDNA preparation and in vitro transcription were performed according to standard Affymetrix protocols.	biotin	Biotin labeling of antisense cRNA was performed according to standard Affymetrix protocols	Sample hybridisation was performed for 16 hours according to standard Affymetrix protocols	Samples were scanned using an Affymetrix GeneChip scanner	AML, normal karyotype (training set) FAB M1	age =81 years	41	1
CN_AML Patient 78 (U133A)	GSM311675	bone marrow mononuclear cells	AML, normal karyotype (training set) FAB M6; age =71 years; OS = 41 days; 1	Pretreatment bone marrow or peripheral blood mononuclear cells from patients with newly diagnosed acute myeloid leukemia (AML) with a normal karyotype	total RNA	Mononuclear cells from bone marrow (BM) or peripheral blood (PB) were enriched by Ficoll gradient centrifugation. Total RNA was isolated using the RNeasy Mini Kit (Qiagen, Hilden, Germany). cDNA preparation and in vitro transcription were performed according to standard Affymetrix protocols.	biotin	Biotin labeling of antisense cRNA was performed according to standard Affymetrix protocols	Sample hybridisation was performed for 16 hours according to standard Affymetrix protocols	Samples were scanned using an Affymetrix GeneChip scanner	AML, normal karyotype (training set) FAB M6	age =71 years	41	1
CN_AML Patient 142 (U133A)	GSM311739	bone marrow mononuclear cells	AML, normal karyotype (training set) FAB M4; age =75 years; OS = 41 days; 1	Pretreatment bone marrow or peripheral blood mononuclear cells from patients with newly diagnosed acute myeloid leukemia (AML) with a normal karyotype	total RNA	Mononuclear cells from bone marrow (BM) or peripheral blood (PB) were enriched by Ficoll gradient centrifugation. Total RNA was isolated using the RNeasy Mini Kit (Qiagen, Hilden, Germany). cDNA preparation and in vitro transcription were performed according to standard Affymetrix protocols.	biotin	Biotin labeling of antisense cRNA was performed according to standard Affymetrix protocols	Sample hybridisation was performed for 16 hours according to standard Affymetrix protocols	Samples were scanned using an Affymetrix GeneChip scanner	AML, normal karyotype (training set) FAB M4	age =75 years	41	1
CN_AML Patient 61 (U133A)	GSM311658	bone marrow mononuclear cells	AML, normal karyotype (training set) FAB M2; age =26 years; OS = 44 days; 1	Pretreatment bone marrow or peripheral blood mononuclear cells from patients with newly diagnosed acute myeloid leukemia (AML) with a normal karyotype	total RNA	Mononuclear cells from bone marrow (BM) or peripheral blood (PB) were enriched by Ficoll gradient centrifugation. Total RNA was isolated using the RNeasy Mini Kit (Qiagen, Hilden, Germany). cDNA preparation and in vitro transcription were performed according to standard Affymetrix protocols.	biotin	Biotin labeling of antisense cRNA was performed according to standard Affymetrix protocols	Sample hybridisation was performed for 16 hours according to standard Affymetrix protocols	Samples were scanned using an Affymetrix GeneChip scanner	AML, normal karyotype (training set) FAB M2	age =26 years	44	1
CN_AML Patient 47 (U133A)	GSM311644	bone marrow mononuclear cells	AML, normal karyotype (training set) FAB M5; age =65 years; OS = 47 days; 1	Pretreatment bone marrow or peripheral blood mononuclear cells from patients with newly diagnosed acute myeloid leukemia (AML) with a normal karyotype	total RNA	Mononuclear cells from bone marrow (BM) or peripheral blood (PB) were enriched by Ficoll gradient centrifugation. Total RNA was isolated using the RNeasy Mini Kit (Qiagen, Hilden, Germany). cDNA preparation and in vitro transcription were performed according to standard Affymetrix protocols.	biotin	Biotin labeling of antisense cRNA was performed according to standard Affymetrix protocols	Sample hybridisation was performed for 16 hours according to standard Affymetrix protocols	Samples were scanned using an Affymetrix GeneChip scanner	AML, normal karyotype (training set) FAB M5	age =65 years	47	1
CN_AML Patient 80 (U133A)	GSM311677	bone marrow mononuclear cells	AML, normal karyotype (training set) FAB M1; age =75 years; OS = 50 days; 1	Pretreatment bone marrow or peripheral blood mononuclear cells from patients with newly diagnosed acute myeloid leukemia (AML) with a normal karyotype	total RNA	Mononuclear cells from bone marrow (BM) or peripheral blood (PB) were enriched by Ficoll gradient centrifugation. Total RNA was isolated using the RNeasy Mini Kit (Qiagen, Hilden, Germany). cDNA preparation and in vitro transcription were performed according to standard Affymetrix protocols.	biotin	Biotin labeling of antisense cRNA was performed according to standard Affymetrix protocols	Sample hybridisation was performed for 16 hours according to standard Affymetrix protocols	Samples were scanned using an Affymetrix GeneChip scanner	AML, normal karyotype (training set) FAB M1	age =75 years	50	1
CN_AML Patient 11 (U133A)	GSM311608	bone marrow mononuclear cells	AML, normal karyotype (training set) FAB M4; age =55 years; OS = 51 days; 1	Pretreatment bone marrow or peripheral blood mononuclear cells from patients with newly diagnosed acute myeloid leukemia (AML) with a normal karyotype	total RNA	Mononuclear cells from bone marrow (BM) or peripheral blood (PB) were enriched by Ficoll gradient centrifugation. Total RNA was isolated using the RNeasy Mini Kit (Qiagen, Hilden, Germany). cDNA preparation and in vitro transcription were performed according to standard Affymetrix protocols.	biotin	Biotin labeling of antisense cRNA was performed according to standard Affymetrix protocols	Sample hybridisation was performed for 16 hours according to standard Affymetrix protocols	Samples were scanned using an Affymetrix GeneChip scanner	AML, normal karyotype (training set) FAB M4	age =55 years	51	1
CN_AML Patient 117 (U133A)	GSM311714	bone marrow mononuclear cells	AML, normal karyotype (training set) FAB M2; age =39 years; OS = 51 days; 0	Pretreatment bone marrow or peripheral blood mononuclear cells from patients with newly diagnosed acute myeloid leukemia (AML) with a normal karyotype	total RNA	Mononuclear cells from bone marrow (BM) or peripheral blood (PB) were enriched by Ficoll gradient centrifugation. Total RNA was isolated using the RNeasy Mini Kit (Qiagen, Hilden, Germany). cDNA preparation and in vitro transcription were performed according to standard Affymetrix protocols.	biotin	Biotin labeling of antisense cRNA was performed according to standard Affymetrix protocols	Sample hybridisation was performed for 16 hours according to standard Affymetrix protocols	Samples were scanned using an Affymetrix GeneChip scanner	AML, normal karyotype (training set) FAB M2	age =39 years	51	0
CN_AML Patient 159 (U133A)	GSM311756	bone marrow mononuclear cells	AML, normal karyotype (training set) FAB M4; age =53 years; OS = 51 days; 1	Pretreatment bone marrow or peripheral blood mononuclear cells from patients with newly diagnosed acute myeloid leukemia (AML) with a normal karyotype	total RNA	Mononuclear cells from bone marrow (BM) or peripheral blood (PB) were enriched by Ficoll gradient centrifugation. Total RNA was isolated using the RNeasy Mini Kit (Qiagen, Hilden, Germany). cDNA preparation and in vitro transcription were performed according to standard Affymetrix protocols.	biotin	Biotin labeling of antisense cRNA was performed according to standard Affymetrix protocols	Sample hybridisation was performed for 16 hours according to standard Affymetrix protocols	Samples were scanned using an Affymetrix GeneChip scanner	AML, normal karyotype (training set) FAB M4	age =53 years	51	1
CN_AML Patient 74 (U133A)	GSM311671	bone marrow mononuclear cells	AML, normal karyotype (training set) FAB M0; age =52 years; OS = 56 days; 1	Pretreatment bone marrow or peripheral blood mononuclear cells from patients with newly diagnosed acute myeloid leukemia (AML) with a normal karyotype	total RNA	Mononuclear cells from bone marrow (BM) or peripheral blood (PB) were enriched by Ficoll gradient centrifugation. Total RNA was isolated using the RNeasy Mini Kit (Qiagen, Hilden, Germany). cDNA preparation and in vitro transcription were performed according to standard Affymetrix protocols.	biotin	Biotin labeling of antisense cRNA was performed according to standard Affymetrix protocols	Sample hybridisation was performed for 16 hours according to standard Affymetrix protocols	Samples were scanned using an Affymetrix GeneChip scanner	AML, normal karyotype (training set) FAB M0	age =52 years	56	1
CN_AML Patient 53 (U133A)	GSM311650	bone marrow mononuclear cells	AML, normal karyotype (training set) FAB M4; age =49 years; OS = 61 days; 1	Pretreatment bone marrow or peripheral blood mononuclear cells from patients with newly diagnosed acute myeloid leukemia (AML) with a normal karyotype	total RNA	Mononuclear cells from bone marrow (BM) or peripheral blood (PB) were enriched by Ficoll gradient centrifugation. Total RNA was isolated using the RNeasy Mini Kit (Qiagen, Hilden, Germany). cDNA preparation and in vitro transcription were performed according to standard Affymetrix protocols.	biotin	Biotin labeling of antisense cRNA was performed according to standard Affymetrix protocols	Sample hybridisation was performed for 16 hours according to standard Affymetrix protocols	Samples were scanned using an Affymetrix GeneChip scanner	AML, normal karyotype (training set) FAB M4	age =49 years	61	1
CN_AML Patient 96 (U133A)	GSM311693	bone marrow mononuclear cells	AML, normal karyotype (training set) FAB M1; age =78 years; OS = 62 days; 1	Pretreatment bone marrow or peripheral blood mononuclear cells from patients with newly diagnosed acute myeloid leukemia (AML) with a normal karyotype	total RNA	Mononuclear cells from bone marrow (BM) or peripheral blood (PB) were enriched by Ficoll gradient centrifugation. Total RNA was isolated using the RNeasy Mini Kit (Qiagen, Hilden, Germany). cDNA preparation and in vitro transcription were performed according to standard Affymetrix protocols.	biotin	Biotin labeling of antisense cRNA was performed according to standard Affymetrix protocols	Sample hybridisation was performed for 16 hours according to standard Affymetrix protocols	Samples were scanned using an Affymetrix GeneChip scanner	AML, normal karyotype (training set) FAB M1	age =78 years	62	1
CN_AML Patient 21 (U133A)	GSM311618	bone marrow mononuclear cells	AML, normal karyotype (training set) FAB M4; age =66 years; OS = 72 days; 0	Pretreatment bone marrow or peripheral blood mononuclear cells from patients with newly diagnosed acute myeloid leukemia (AML) with a normal karyotype	total RNA	Mononuclear cells from bone marrow (BM) or peripheral blood (PB) were enriched by Ficoll gradient centrifugation. Total RNA was isolated using the RNeasy Mini Kit (Qiagen, Hilden, Germany). cDNA preparation and in vitro transcription were performed according to standard Affymetrix protocols.	biotin	Biotin labeling of antisense cRNA was performed according to standard Affymetrix protocols	Sample hybridisation was performed for 16 hours according to standard Affymetrix protocols	Samples were scanned using an Affymetrix GeneChip scanner	AML, normal karyotype (training set) FAB M4	age =66 years	72	0
CN_AML Patient 30 (U133A)	GSM311627	bone marrow mononuclear cells	AML, normal karyotype (training set) FAB M1; age =54 years; OS = 75 days; 1	Pretreatment bone marrow or peripheral blood mononuclear cells from patients with newly diagnosed acute myeloid leukemia (AML) with a normal karyotype	total RNA	Mononuclear cells from bone marrow (BM) or peripheral blood (PB) were enriched by Ficoll gradient centrifugation. Total RNA was isolated using the RNeasy Mini Kit (Qiagen, Hilden, Germany). cDNA preparation and in vitro transcription were performed according to standard Affymetrix protocols.	biotin	Biotin labeling of antisense cRNA was performed according to standard Affymetrix protocols	Sample hybridisation was performed for 16 hours according to standard Affymetrix protocols	Samples were scanned using an Affymetrix GeneChip scanner	AML, normal karyotype (training set) FAB M1	age =54 years	75	1
CN_AML Patient 82 (U133A)	GSM311679	bone marrow mononuclear cells	AML, normal karyotype (training set) FAB M4; age =58 years; OS = 77 days; 1	Pretreatment bone marrow or peripheral blood mononuclear cells from patients with newly diagnosed acute myeloid leukemia (AML) with a normal karyotype	total RNA	Mononuclear cells from bone marrow (BM) or peripheral blood (PB) were enriched by Ficoll gradient centrifugation. Total RNA was isolated using the RNeasy Mini Kit (Qiagen, Hilden, Germany). cDNA preparation and in vitro transcription were performed according to standard Affymetrix protocols.	biotin	Biotin labeling of antisense cRNA was performed according to standard Affymetrix protocols	Sample hybridisation was performed for 16 hours according to standard Affymetrix protocols	Samples were scanned using an Affymetrix GeneChip scanner	AML, normal karyotype (training set) FAB M4	age =58 years	77	1
CN_AML Patient 135 (U133A)	GSM311732	bone marrow mononuclear cells	AML, normal karyotype (training set) FAB M5; age =24 years; OS = 79 days; 1	Pretreatment bone marrow or peripheral blood mononuclear cells from patients with newly diagnosed acute myeloid leukemia (AML) with a normal karyotype	total RNA	Mononuclear cells from bone marrow (BM) or peripheral blood (PB) were enriched by Ficoll gradient centrifugation. Total RNA was isolated using the RNeasy Mini Kit (Qiagen, Hilden, Germany). cDNA preparation and in vitro transcription were performed according to standard Affymetrix protocols.	biotin	Biotin labeling of antisense cRNA was performed according to standard Affymetrix protocols	Sample hybridisation was performed for 16 hours according to standard Affymetrix protocols	Samples were scanned using an Affymetrix GeneChip scanner	AML, normal karyotype (training set) FAB M5	age =24 years	79	1
CN_AML Patient 63 (U133A)	GSM311660	bone marrow mononuclear cells	AML, normal karyotype (training set) FAB M2; age =69 years; OS = 86 days; 1	Pretreatment bone marrow or peripheral blood mononuclear cells from patients with newly diagnosed acute myeloid leukemia (AML) with a normal karyotype	total RNA	Mononuclear cells from bone marrow (BM) or peripheral blood (PB) were enriched by Ficoll gradient centrifugation. Total RNA was isolated using the RNeasy Mini Kit (Qiagen, Hilden, Germany). cDNA preparation and in vitro transcription were performed according to standard Affymetrix protocols.	biotin	Biotin labeling of antisense cRNA was performed according to standard Affymetrix protocols	Sample hybridisation was performed for 16 hours according to standard Affymetrix protocols	Samples were scanned using an Affymetrix GeneChip scanner	AML, normal karyotype (training set) FAB M2	age =69 years	86	1
CN_AML Patient 97 (U133A)	GSM311694	bone marrow mononuclear cells	AML, normal karyotype (training set) FAB M1; age =75 years; OS = 91 days; 1	Pretreatment bone marrow or peripheral blood mononuclear cells from patients with newly diagnosed acute myeloid leukemia (AML) with a normal karyotype	total RNA	Mononuclear cells from bone marrow (BM) or peripheral blood (PB) were enriched by Ficoll gradient centrifugation. Total RNA was isolated using the RNeasy Mini Kit (Qiagen, Hilden, Germany). cDNA preparation and in vitro transcription were performed according to standard Affymetrix protocols.	biotin	Biotin labeling of antisense cRNA was performed according to standard Affymetrix protocols	Sample hybridisation was performed for 16 hours according to standard Affymetrix protocols	Samples were scanned using an Affymetrix GeneChip scanner	AML, normal karyotype (training set) FAB M1	age =75 years	91	1
CN_AML Patient 2 (U133A)	GSM311599	bone marrow mononuclear cells	AML, normal karyotype (training set) FAB M4; age =59 years; OS = 104 days; 0	Pretreatment bone marrow or peripheral blood mononuclear cells from patients with newly diagnosed acute myeloid leukemia (AML) with a normal karyotype	total RNA	Mononuclear cells from bone marrow (BM) or peripheral blood (PB) were enriched by Ficoll gradient centrifugation. Total RNA was isolated using the RNeasy Mini Kit (Qiagen, Hilden, Germany). cDNA preparation and in vitro transcription were performed according to standard Affymetrix protocols.	biotin	Biotin labeling of antisense cRNA was performed according to standard Affymetrix protocols	Sample hybridisation was performed for 16 hours according to standard Affymetrix protocols	Samples were scanned using an Affymetrix GeneChip scanner	AML, normal karyotype (training set) FAB M4	age =59 years	104	0
CN_AML Patient 45 (U133A)	GSM311642	bone marrow mononuclear cells	AML, normal karyotype (training set) FAB M4; age =46 years; OS = 105 days; 1	Pretreatment bone marrow or peripheral blood mononuclear cells from patients with newly diagnosed acute myeloid leukemia (AML) with a normal karyotype	total RNA	Mononuclear cells from bone marrow (BM) or peripheral blood (PB) were enriched by Ficoll gradient centrifugation. Total RNA was isolated using the RNeasy Mini Kit (Qiagen, Hilden, Germany). cDNA preparation and in vitro transcription were performed according to standard Affymetrix protocols.	biotin	Biotin labeling of antisense cRNA was performed according to standard Affymetrix protocols	Sample hybridisation was performed for 16 hours according to standard Affymetrix protocols	Samples were scanned using an Affymetrix GeneChip scanner	AML, normal karyotype (training set) FAB M4	age =46 years	105	1
CN_AML Patient 88 (U133A)	GSM311685	bone marrow mononuclear cells	AML, normal karyotype (training set) FAB M1; age =49 years; OS = 107 days; 1	Pretreatment bone marrow or peripheral blood mononuclear cells from patients with newly diagnosed acute myeloid leukemia (AML) with a normal karyotype	total RNA	Mononuclear cells from bone marrow (BM) or peripheral blood (PB) were enriched by Ficoll gradient centrifugation. Total RNA was isolated using the RNeasy Mini Kit (Qiagen, Hilden, Germany). cDNA preparation and in vitro transcription were performed according to standard Affymetrix protocols.	biotin	Biotin labeling of antisense cRNA was performed according to standard Affymetrix protocols	Sample hybridisation was performed for 16 hours according to standard Affymetrix protocols	Samples were scanned using an Affymetrix GeneChip scanner	AML, normal karyotype (training set) FAB M1	age =49 years	107	1
CN_AML Patient 56 (U133A)	GSM311653	bone marrow mononuclear cells	AML, normal karyotype (training set) FAB M2; age =54 years; OS = 109 days; 1	Pretreatment bone marrow or peripheral blood mononuclear cells from patients with newly diagnosed acute myeloid leukemia (AML) with a normal karyotype	total RNA	Mononuclear cells from bone marrow (BM) or peripheral blood (PB) were enriched by Ficoll gradient centrifugation. Total RNA was isolated using the RNeasy Mini Kit (Qiagen, Hilden, Germany). cDNA preparation and in vitro transcription were performed according to standard Affymetrix protocols.	biotin	Biotin labeling of antisense cRNA was performed according to standard Affymetrix protocols	Sample hybridisation was performed for 16 hours according to standard Affymetrix protocols	Samples were scanned using an Affymetrix GeneChip scanner	AML, normal karyotype (training set) FAB M2	age =54 years	109	1
CN_AML Patient 55 (U133A)	GSM311652	bone marrow mononuclear cells	AML, normal karyotype (training set) FAB M5; age =66 years; OS = 113 days; 1	Pretreatment bone marrow or peripheral blood mononuclear cells from patients with newly diagnosed acute myeloid leukemia (AML) with a normal karyotype	total RNA	Mononuclear cells from bone marrow (BM) or peripheral blood (PB) were enriched by Ficoll gradient centrifugation. Total RNA was isolated using the RNeasy Mini Kit (Qiagen, Hilden, Germany). cDNA preparation and in vitro transcription were performed according to standard Affymetrix protocols.	biotin	Biotin labeling of antisense cRNA was performed according to standard Affymetrix protocols	Sample hybridisation was performed for 16 hours according to standard Affymetrix protocols	Samples were scanned using an Affymetrix GeneChip scanner	AML, normal karyotype (training set) FAB M5	age =66 years	113	1
CN_AML Patient 119 (U133A)	GSM311716	bone marrow mononuclear cells	AML, normal karyotype (training set) FAB M4; age =67 years; OS = 114 days; 0	Pretreatment bone marrow or peripheral blood mononuclear cells from patients with newly diagnosed acute myeloid leukemia (AML) with a normal karyotype	total RNA	Mononuclear cells from bone marrow (BM) or peripheral blood (PB) were enriched by Ficoll gradient centrifugation. Total RNA was isolated using the RNeasy Mini Kit (Qiagen, Hilden, Germany). cDNA preparation and in vitro transcription were performed according to standard Affymetrix protocols.	biotin	Biotin labeling of antisense cRNA was performed according to standard Affymetrix protocols	Sample hybridisation was performed for 16 hours according to standard Affymetrix protocols	Samples were scanned using an Affymetrix GeneChip scanner	AML, normal karyotype (training set) FAB M4	age =67 years	114	0
CN_AML Patient 46 (U133A)	GSM311643	bone marrow mononuclear cells	AML, normal karyotype (training set) FAB M2; age =43 years; OS = 119 days; 1	Pretreatment bone marrow or peripheral blood mononuclear cells from patients with newly diagnosed acute myeloid leukemia (AML) with a normal karyotype	total RNA	Mononuclear cells from bone marrow (BM) or peripheral blood (PB) were enriched by Ficoll gradient centrifugation. Total RNA was isolated using the RNeasy Mini Kit (Qiagen, Hilden, Germany). cDNA preparation and in vitro transcription were performed according to standard Affymetrix protocols.	biotin	Biotin labeling of antisense cRNA was performed according to standard Affymetrix protocols	Sample hybridisation was performed for 16 hours according to standard Affymetrix protocols	Samples were scanned using an Affymetrix GeneChip scanner	AML, normal karyotype (training set) FAB M2	age =43 years	119	1
CN_AML Patient 72 (U133A)	GSM311669	bone marrow mononuclear cells	AML, normal karyotype (training set) FAB M2; age =62 years; OS = 123 days; 1	Pretreatment bone marrow or peripheral blood mononuclear cells from patients with newly diagnosed acute myeloid leukemia (AML) with a normal karyotype	total RNA	Mononuclear cells from bone marrow (BM) or peripheral blood (PB) were enriched by Ficoll gradient centrifugation. Total RNA was isolated using the RNeasy Mini Kit (Qiagen, Hilden, Germany). cDNA preparation and in vitro transcription were performed according to standard Affymetrix protocols.	biotin	Biotin labeling of antisense cRNA was performed according to standard Affymetrix protocols	Sample hybridisation was performed for 16 hours according to standard Affymetrix protocols	Samples were scanned using an Affymetrix GeneChip scanner	AML, normal karyotype (training set) FAB M2	age =62 years	123	1
CN_AML Patient 75 (U133A)	GSM311672	bone marrow mononuclear cells	AML, normal karyotype (training set) FAB M1; age =69 years; OS = 124 days; 1	Pretreatment bone marrow or peripheral blood mononuclear cells from patients with newly diagnosed acute myeloid leukemia (AML) with a normal karyotype	total RNA	Mononuclear cells from bone marrow (BM) or peripheral blood (PB) were enriched by Ficoll gradient centrifugation. Total RNA was isolated using the RNeasy Mini Kit (Qiagen, Hilden, Germany). cDNA preparation and in vitro transcription were performed according to standard Affymetrix protocols.	biotin	Biotin labeling of antisense cRNA was performed according to standard Affymetrix protocols	Sample hybridisation was performed for 16 hours according to standard Affymetrix protocols	Samples were scanned using an Affymetrix GeneChip scanner	AML, normal karyotype (training set) FAB M1	age =69 years	124	1
CN_AML Patient 123 (U133A)	GSM311720	bone marrow mononuclear cells	AML, normal karyotype (training set) FAB M2; age =83 years; OS = 127 days; 1	Pretreatment bone marrow or peripheral blood mononuclear cells from patients with newly diagnosed acute myeloid leukemia (AML) with a normal karyotype	total RNA	Mononuclear cells from bone marrow (BM) or peripheral blood (PB) were enriched by Ficoll gradient centrifugation. Total RNA was isolated using the RNeasy Mini Kit (Qiagen, Hilden, Germany). cDNA preparation and in vitro transcription were performed according to standard Affymetrix protocols.	biotin	Biotin labeling of antisense cRNA was performed according to standard Affymetrix protocols	Sample hybridisation was performed for 16 hours according to standard Affymetrix protocols	Samples were scanned using an Affymetrix GeneChip scanner	AML, normal karyotype (training set) FAB M2	age =83 years	127	1
CN_AML Patient 136 (U133A)	GSM311733	bone marrow mononuclear cells	AML, normal karyotype (training set) FAB M5; age =67 years; OS = 137 days; 1	Pretreatment bone marrow or peripheral blood mononuclear cells from patients with newly diagnosed acute myeloid leukemia (AML) with a normal karyotype	total RNA	Mononuclear cells from bone marrow (BM) or peripheral blood (PB) were enriched by Ficoll gradient centrifugation. Total RNA was isolated using the RNeasy Mini Kit (Qiagen, Hilden, Germany). cDNA preparation and in vitro transcription were performed according to standard Affymetrix protocols.	biotin	Biotin labeling of antisense cRNA was performed according to standard Affymetrix protocols	Sample hybridisation was performed for 16 hours according to standard Affymetrix protocols	Samples were scanned using an Affymetrix GeneChip scanner	AML, normal karyotype (training set) FAB M5	age =67 years	137	1
CN_AML Patient 128 (U133A)	GSM311725	bone marrow mononuclear cells	AML, normal karyotype (training set) FAB M2; age =65 years; OS = 148 days; 1	Pretreatment bone marrow or peripheral blood mononuclear cells from patients with newly diagnosed acute myeloid leukemia (AML) with a normal karyotype	total RNA	Mononuclear cells from bone marrow (BM) or peripheral blood (PB) were enriched by Ficoll gradient centrifugation. Total RNA was isolated using the RNeasy Mini Kit (Qiagen, Hilden, Germany). cDNA preparation and in vitro transcription were performed according to standard Affymetrix protocols.	biotin	Biotin labeling of antisense cRNA was performed according to standard Affymetrix protocols	Sample hybridisation was performed for 16 hours according to standard Affymetrix protocols	Samples were scanned using an Affymetrix GeneChip scanner	AML, normal karyotype (training set) FAB M2	age =65 years	148	1
CN_AML Patient 83 (U133A)	GSM311680	bone marrow mononuclear cells	AML, normal karyotype (training set) FAB M1; age =67 years; OS = 157 days; 1	Pretreatment bone marrow or peripheral blood mononuclear cells from patients with newly diagnosed acute myeloid leukemia (AML) with a normal karyotype	total RNA	Mononuclear cells from bone marrow (BM) or peripheral blood (PB) were enriched by Ficoll gradient centrifugation. Total RNA was isolated using the RNeasy Mini Kit (Qiagen, Hilden, Germany). cDNA preparation and in vitro transcription were performed according to standard Affymetrix protocols.	biotin	Biotin labeling of antisense cRNA was performed according to standard Affymetrix protocols	Sample hybridisation was performed for 16 hours according to standard Affymetrix protocols	Samples were scanned using an Affymetrix GeneChip scanner	AML, normal karyotype (training set) FAB M1	age =67 years	157	1
CN_AML Patient 89 (U133A)	GSM311686	bone marrow mononuclear cells	AML, normal karyotype (training set) FAB M6; age =53 years; OS = 175 days; 1	Pretreatment bone marrow or peripheral blood mononuclear cells from patients with newly diagnosed acute myeloid leukemia (AML) with a normal karyotype	total RNA	Mononuclear cells from bone marrow (BM) or peripheral blood (PB) were enriched by Ficoll gradient centrifugation. Total RNA was isolated using the RNeasy Mini Kit (Qiagen, Hilden, Germany). cDNA preparation and in vitro transcription were performed according to standard Affymetrix protocols.	biotin	Biotin labeling of antisense cRNA was performed according to standard Affymetrix protocols	Sample hybridisation was performed for 16 hours according to standard Affymetrix protocols	Samples were scanned using an Affymetrix GeneChip scanner	AML, normal karyotype (training set) FAB M6	age =53 years	175	1
CN_AML Patient 162 (U133A)	GSM311759	bone marrow mononuclear cells	AML, normal karyotype (training set) FAB M2; age =79 years; OS = 175 days; 1	Pretreatment bone marrow or peripheral blood mononuclear cells from patients with newly diagnosed acute myeloid leukemia (AML) with a normal karyotype	total RNA	Mononuclear cells from bone marrow (BM) or peripheral blood (PB) were enriched by Ficoll gradient centrifugation. Total RNA was isolated using the RNeasy Mini Kit (Qiagen, Hilden, Germany). cDNA preparation and in vitro transcription were performed according to standard Affymetrix protocols.	biotin	Biotin labeling of antisense cRNA was performed according to standard Affymetrix protocols	Sample hybridisation was performed for 16 hours according to standard Affymetrix protocols	Samples were scanned using an Affymetrix GeneChip scanner	AML, normal karyotype (training set) FAB M2	age =79 years	175	1
CN_AML Patient 102 (U133A)	GSM311699	bone marrow mononuclear cells	AML, normal karyotype (training set) FAB M1; age =72 years; OS = 176 days; 1	Pretreatment bone marrow or peripheral blood mononuclear cells from patients with newly diagnosed acute myeloid leukemia (AML) with a normal karyotype	total RNA	Mononuclear cells from bone marrow (BM) or peripheral blood (PB) were enriched by Ficoll gradient centrifugation. Total RNA was isolated using the RNeasy Mini Kit (Qiagen, Hilden, Germany). cDNA preparation and in vitro transcription were performed according to standard Affymetrix protocols.	biotin	Biotin labeling of antisense cRNA was performed according to standard Affymetrix protocols	Sample hybridisation was performed for 16 hours according to standard Affymetrix protocols	Samples were scanned using an Affymetrix GeneChip scanner	AML, normal karyotype (training set) FAB M1	age =72 years	176	1
CN_AML Patient 112 (U133A)	GSM311709	bone marrow mononuclear cells	AML, normal karyotype (training set) FAB M2; age =61 years; OS = 184 days; 1	Pretreatment bone marrow or peripheral blood mononuclear cells from patients with newly diagnosed acute myeloid leukemia (AML) with a normal karyotype	total RNA	Mononuclear cells from bone marrow (BM) or peripheral blood (PB) were enriched by Ficoll gradient centrifugation. Total RNA was isolated using the RNeasy Mini Kit (Qiagen, Hilden, Germany). cDNA preparation and in vitro transcription were performed according to standard Affymetrix protocols.	biotin	Biotin labeling of antisense cRNA was performed according to standard Affymetrix protocols	Sample hybridisation was performed for 16 hours according to standard Affymetrix protocols	Samples were scanned using an Affymetrix GeneChip scanner	AML, normal karyotype (training set) FAB M2	age =61 years	184	1
CN_AML Patient 17 (U133A)	GSM311614	bone marrow mononuclear cells	AML, normal karyotype (training set) FAB M5; age =48 years; OS = 190 days; 1	Pretreatment bone marrow or peripheral blood mononuclear cells from patients with newly diagnosed acute myeloid leukemia (AML) with a normal karyotype	total RNA	Mononuclear cells from bone marrow (BM) or peripheral blood (PB) were enriched by Ficoll gradient centrifugation. Total RNA was isolated using the RNeasy Mini Kit (Qiagen, Hilden, Germany). cDNA preparation and in vitro transcription were performed according to standard Affymetrix protocols.	biotin	Biotin labeling of antisense cRNA was performed according to standard Affymetrix protocols	Sample hybridisation was performed for 16 hours according to standard Affymetrix protocols	Samples were scanned using an Affymetrix GeneChip scanner	AML, normal karyotype (training set) FAB M5	age =48 years	190	1
CN_AML Patient 19 (U133A)	GSM311616	bone marrow mononuclear cells	AML, normal karyotype (training set) FAB M2; age =25 years; OS = 190 days; 1	Pretreatment bone marrow or peripheral blood mononuclear cells from patients with newly diagnosed acute myeloid leukemia (AML) with a normal karyotype	total RNA	Mononuclear cells from bone marrow (BM) or peripheral blood (PB) were enriched by Ficoll gradient centrifugation. Total RNA was isolated using the RNeasy Mini Kit (Qiagen, Hilden, Germany). cDNA preparation and in vitro transcription were performed according to standard Affymetrix protocols.	biotin	Biotin labeling of antisense cRNA was performed according to standard Affymetrix protocols	Sample hybridisation was performed for 16 hours according to standard Affymetrix protocols	Samples were scanned using an Affymetrix GeneChip scanner	AML, normal karyotype (training set) FAB M2	age =25 years	190	1
CN_AML Patient 144 (U133A)	GSM311741	bone marrow mononuclear cells	AML, normal karyotype (training set) FAB M2; age =69 years; OS = 192 days; 1	Pretreatment bone marrow or peripheral blood mononuclear cells from patients with newly diagnosed acute myeloid leukemia (AML) with a normal karyotype	total RNA	Mononuclear cells from bone marrow (BM) or peripheral blood (PB) were enriched by Ficoll gradient centrifugation. Total RNA was isolated using the RNeasy Mini Kit (Qiagen, Hilden, Germany). cDNA preparation and in vitro transcription were performed according to standard Affymetrix protocols.	biotin	Biotin labeling of antisense cRNA was performed according to standard Affymetrix protocols	Sample hybridisation was performed for 16 hours according to standard Affymetrix protocols	Samples were scanned using an Affymetrix GeneChip scanner	AML, normal karyotype (training set) FAB M2	age =69 years	192	1
CN_AML Patient 59 (U133A)	GSM311656	bone marrow mononuclear cells	AML, normal karyotype (training set) FAB M2; age =40 years; OS = 205 days; 1	Pretreatment bone marrow or peripheral blood mononuclear cells from patients with newly diagnosed acute myeloid leukemia (AML) with a normal karyotype	total RNA	Mononuclear cells from bone marrow (BM) or peripheral blood (PB) were enriched by Ficoll gradient centrifugation. Total RNA was isolated using the RNeasy Mini Kit (Qiagen, Hilden, Germany). cDNA preparation and in vitro transcription were performed according to standard Affymetrix protocols.	biotin	Biotin labeling of antisense cRNA was performed according to standard Affymetrix protocols	Sample hybridisation was performed for 16 hours according to standard Affymetrix protocols	Samples were scanned using an Affymetrix GeneChip scanner	AML, normal karyotype (training set) FAB M2	age =40 years	205	1
CN_AML Patient 16 (U133A)	GSM311613	bone marrow mononuclear cells	AML, normal karyotype (training set) FAB M5; age =49 years; OS = 209 days; 0	Pretreatment bone marrow or peripheral blood mononuclear cells from patients with newly diagnosed acute myeloid leukemia (AML) with a normal karyotype	total RNA	Mononuclear cells from bone marrow (BM) or peripheral blood (PB) were enriched by Ficoll gradient centrifugation. Total RNA was isolated using the RNeasy Mini Kit (Qiagen, Hilden, Germany). cDNA preparation and in vitro transcription were performed according to standard Affymetrix protocols.	biotin	Biotin labeling of antisense cRNA was performed according to standard Affymetrix protocols	Sample hybridisation was performed for 16 hours according to standard Affymetrix protocols	Samples were scanned using an Affymetrix GeneChip scanner	AML, normal karyotype (training set) FAB M5	age =49 years	209	0
CN_AML Patient 147 (U133A)	GSM311744	bone marrow mononuclear cells	AML, normal karyotype (training set) FAB M2; age =62 years; OS = 209 days; 0	Pretreatment bone marrow or peripheral blood mononuclear cells from patients with newly diagnosed acute myeloid leukemia (AML) with a normal karyotype	total RNA	Mononuclear cells from bone marrow (BM) or peripheral blood (PB) were enriched by Ficoll gradient centrifugation. Total RNA was isolated using the RNeasy Mini Kit (Qiagen, Hilden, Germany). cDNA preparation and in vitro transcription were performed according to standard Affymetrix protocols.	biotin	Biotin labeling of antisense cRNA was performed according to standard Affymetrix protocols	Sample hybridisation was performed for 16 hours according to standard Affymetrix protocols	Samples were scanned using an Affymetrix GeneChip scanner	AML, normal karyotype (training set) FAB M2	age =62 years	209	0
CN_AML Patient 24 (U133A)	GSM311621	bone marrow mononuclear cells	AML, normal karyotype (training set) FAB M4; age =62 years; OS = 214 days; 1	Pretreatment bone marrow or peripheral blood mononuclear cells from patients with newly diagnosed acute myeloid leukemia (AML) with a normal karyotype	total RNA	Mononuclear cells from bone marrow (BM) or peripheral blood (PB) were enriched by Ficoll gradient centrifugation. Total RNA was isolated using the RNeasy Mini Kit (Qiagen, Hilden, Germany). cDNA preparation and in vitro transcription were performed according to standard Affymetrix protocols.	biotin	Biotin labeling of antisense cRNA was performed according to standard Affymetrix protocols	Sample hybridisation was performed for 16 hours according to standard Affymetrix protocols	Samples were scanned using an Affymetrix GeneChip scanner	AML, normal karyotype (training set) FAB M4	age =62 years	214	1
CN_AML Patient 23 (U133A)	GSM311620	bone marrow mononuclear cells	AML, normal karyotype (training set) FAB M1; age =64 years; OS = 223 days; 1	Pretreatment bone marrow or peripheral blood mononuclear cells from patients with newly diagnosed acute myeloid leukemia (AML) with a normal karyotype	total RNA	Mononuclear cells from bone marrow (BM) or peripheral blood (PB) were enriched by Ficoll gradient centrifugation. Total RNA was isolated using the RNeasy Mini Kit (Qiagen, Hilden, Germany). cDNA preparation and in vitro transcription were performed according to standard Affymetrix protocols.	biotin	Biotin labeling of antisense cRNA was performed according to standard Affymetrix protocols	Sample hybridisation was performed for 16 hours according to standard Affymetrix protocols	Samples were scanned using an Affymetrix GeneChip scanner	AML, normal karyotype (training set) FAB M1	age =64 years	223	1
CN_AML Patient 158 (U133A)	GSM311755	bone marrow mononuclear cells	AML, normal karyotype (training set) FAB M2; age =61 years; OS = 223 days; 1	Pretreatment bone marrow or peripheral blood mononuclear cells from patients with newly diagnosed acute myeloid leukemia (AML) with a normal karyotype	total RNA	Mononuclear cells from bone marrow (BM) or peripheral blood (PB) were enriched by Ficoll gradient centrifugation. Total RNA was isolated using the RNeasy Mini Kit (Qiagen, Hilden, Germany). cDNA preparation and in vitro transcription were performed according to standard Affymetrix protocols.	biotin	Biotin labeling of antisense cRNA was performed according to standard Affymetrix protocols	Sample hybridisation was performed for 16 hours according to standard Affymetrix protocols	Samples were scanned using an Affymetrix GeneChip scanner	AML, normal karyotype (training set) FAB M2	age =61 years	223	1
CN_AML Patient 104 (U133A)	GSM311701	bone marrow mononuclear cells	AML, normal karyotype (training set) FAB M1; age =55 years; OS = 229 days; 1	Pretreatment bone marrow or peripheral blood mononuclear cells from patients with newly diagnosed acute myeloid leukemia (AML) with a normal karyotype	total RNA	Mononuclear cells from bone marrow (BM) or peripheral blood (PB) were enriched by Ficoll gradient centrifugation. Total RNA was isolated using the RNeasy Mini Kit (Qiagen, Hilden, Germany). cDNA preparation and in vitro transcription were performed according to standard Affymetrix protocols.	biotin	Biotin labeling of antisense cRNA was performed according to standard Affymetrix protocols	Sample hybridisation was performed for 16 hours according to standard Affymetrix protocols	Samples were scanned using an Affymetrix GeneChip scanner	AML, normal karyotype (training set) FAB M1	age =55 years	229	1
CN_AML Patient 149 (U133A)	GSM311746	bone marrow mononuclear cells	AML, normal karyotype (training set) FAB M1; age =65 years; OS = 233 days; 1	Pretreatment bone marrow or peripheral blood mononuclear cells from patients with newly diagnosed acute myeloid leukemia (AML) with a normal karyotype	total RNA	Mononuclear cells from bone marrow (BM) or peripheral blood (PB) were enriched by Ficoll gradient centrifugation. Total RNA was isolated using the RNeasy Mini Kit (Qiagen, Hilden, Germany). cDNA preparation and in vitro transcription were performed according to standard Affymetrix protocols.	biotin	Biotin labeling of antisense cRNA was performed according to standard Affymetrix protocols	Sample hybridisation was performed for 16 hours according to standard Affymetrix protocols	Samples were scanned using an Affymetrix GeneChip scanner	AML, normal karyotype (training set) FAB M1	age =65 years	233	1
CN_AML Patient 69 (U133A)	GSM311666	bone marrow mononuclear cells	AML, normal karyotype (training set) FAB M1; age =71 years; OS = 236 days; 1	Pretreatment bone marrow or peripheral blood mononuclear cells from patients with newly diagnosed acute myeloid leukemia (AML) with a normal karyotype	total RNA	Mononuclear cells from bone marrow (BM) or peripheral blood (PB) were enriched by Ficoll gradient centrifugation. Total RNA was isolated using the RNeasy Mini Kit (Qiagen, Hilden, Germany). cDNA preparation and in vitro transcription were performed according to standard Affymetrix protocols.	biotin	Biotin labeling of antisense cRNA was performed according to standard Affymetrix protocols	Sample hybridisation was performed for 16 hours according to standard Affymetrix protocols	Samples were scanned using an Affymetrix GeneChip scanner	AML, normal karyotype (training set) FAB M1	age =71 years	236	1
CN_AML Patient 87 (U133A)	GSM311684	bone marrow mononuclear cells	AML, normal karyotype (training set) FAB M1; age =45 years; OS = 238 days; 1	Pretreatment bone marrow or peripheral blood mononuclear cells from patients with newly diagnosed acute myeloid leukemia (AML) with a normal karyotype	total RNA	Mononuclear cells from bone marrow (BM) or peripheral blood (PB) were enriched by Ficoll gradient centrifugation. Total RNA was isolated using the RNeasy Mini Kit (Qiagen, Hilden, Germany). cDNA preparation and in vitro transcription were performed according to standard Affymetrix protocols.	biotin	Biotin labeling of antisense cRNA was performed according to standard Affymetrix protocols	Sample hybridisation was performed for 16 hours according to standard Affymetrix protocols	Samples were scanned using an Affymetrix GeneChip scanner	AML, normal karyotype (training set) FAB M1	age =45 years	238	1
CN_AML Patient 29 (U133A)	GSM311626	bone marrow mononuclear cells	AML, normal karyotype (training set) FAB M1; age =74 years; OS = 240 days; 1	Pretreatment bone marrow or peripheral blood mononuclear cells from patients with newly diagnosed acute myeloid leukemia (AML) with a normal karyotype	total RNA	Mononuclear cells from bone marrow (BM) or peripheral blood (PB) were enriched by Ficoll gradient centrifugation. Total RNA was isolated using the RNeasy Mini Kit (Qiagen, Hilden, Germany). cDNA preparation and in vitro transcription were performed according to standard Affymetrix protocols.	biotin	Biotin labeling of antisense cRNA was performed according to standard Affymetrix protocols	Sample hybridisation was performed for 16 hours according to standard Affymetrix protocols	Samples were scanned using an Affymetrix GeneChip scanner	AML, normal karyotype (training set) FAB M1	age =74 years	240	1
CN_AML Patient 42 (U133A)	GSM311639	bone marrow mononuclear cells	AML, normal karyotype (training set) FAB M2; age =50 years; OS = 247 days; 1	Pretreatment bone marrow or peripheral blood mononuclear cells from patients with newly diagnosed acute myeloid leukemia (AML) with a normal karyotype	total RNA	Mononuclear cells from bone marrow (BM) or peripheral blood (PB) were enriched by Ficoll gradient centrifugation. Total RNA was isolated using the RNeasy Mini Kit (Qiagen, Hilden, Germany). cDNA preparation and in vitro transcription were performed according to standard Affymetrix protocols.	biotin	Biotin labeling of antisense cRNA was performed according to standard Affymetrix protocols	Sample hybridisation was performed for 16 hours according to standard Affymetrix protocols	Samples were scanned using an Affymetrix GeneChip scanner	AML, normal karyotype (training set) FAB M2	age =50 years	247	1
CN_AML Patient 90 (U133A)	GSM311687	bone marrow mononuclear cells	AML, normal karyotype (training set) FAB M5; age =40 years; OS = 250 days; 1	Pretreatment bone marrow or peripheral blood mononuclear cells from patients with newly diagnosed acute myeloid leukemia (AML) with a normal karyotype	total RNA	Mononuclear cells from bone marrow (BM) or peripheral blood (PB) were enriched by Ficoll gradient centrifugation. Total RNA was isolated using the RNeasy Mini Kit (Qiagen, Hilden, Germany). cDNA preparation and in vitro transcription were performed according to standard Affymetrix protocols.	biotin	Biotin labeling of antisense cRNA was performed according to standard Affymetrix protocols	Sample hybridisation was performed for 16 hours according to standard Affymetrix protocols	Samples were scanned using an Affymetrix GeneChip scanner	AML, normal karyotype (training set) FAB M5	age =40 years	250	1
CN_AML Patient 100 (U133A)	GSM311697	bone marrow mononuclear cells	AML, normal karyotype (training set) FAB M4; age =44 years; OS = 251 days; 1	Pretreatment bone marrow or peripheral blood mononuclear cells from patients with newly diagnosed acute myeloid leukemia (AML) with a normal karyotype	total RNA	Mononuclear cells from bone marrow (BM) or peripheral blood (PB) were enriched by Ficoll gradient centrifugation. Total RNA was isolated using the RNeasy Mini Kit (Qiagen, Hilden, Germany). cDNA preparation and in vitro transcription were performed according to standard Affymetrix protocols.	biotin	Biotin labeling of antisense cRNA was performed according to standard Affymetrix protocols	Sample hybridisation was performed for 16 hours according to standard Affymetrix protocols	Samples were scanned using an Affymetrix GeneChip scanner	AML, normal karyotype (training set) FAB M4	age =44 years	251	1
CN_AML Patient 60 (U133A)	GSM311657	bone marrow mononuclear cells	AML, normal karyotype (training set) FAB M1; age =70 years; OS = 252 days; 1	Pretreatment bone marrow or peripheral blood mononuclear cells from patients with newly diagnosed acute myeloid leukemia (AML) with a normal karyotype	total RNA	Mononuclear cells from bone marrow (BM) or peripheral blood (PB) were enriched by Ficoll gradient centrifugation. Total RNA was isolated using the RNeasy Mini Kit (Qiagen, Hilden, Germany). cDNA preparation and in vitro transcription were performed according to standard Affymetrix protocols.	biotin	Biotin labeling of antisense cRNA was performed according to standard Affymetrix protocols	Sample hybridisation was performed for 16 hours according to standard Affymetrix protocols	Samples were scanned using an Affymetrix GeneChip scanner	AML, normal karyotype (training set) FAB M1	age =70 years	252	1
CN_AML Patient 12 (U133A)	GSM311609	bone marrow mononuclear cells	AML, normal karyotype (training set) FAB M4; age =52 years; OS = 253 days; 1	Pretreatment bone marrow or peripheral blood mononuclear cells from patients with newly diagnosed acute myeloid leukemia (AML) with a normal karyotype	total RNA	Mononuclear cells from bone marrow (BM) or peripheral blood (PB) were enriched by Ficoll gradient centrifugation. Total RNA was isolated using the RNeasy Mini Kit (Qiagen, Hilden, Germany). cDNA preparation and in vitro transcription were performed according to standard Affymetrix protocols.	biotin	Biotin labeling of antisense cRNA was performed according to standard Affymetrix protocols	Sample hybridisation was performed for 16 hours according to standard Affymetrix protocols	Samples were scanned using an Affymetrix GeneChip scanner	AML, normal karyotype (training set) FAB M4	age =52 years	253	1
CN_AML Patient 76 (U133A)	GSM311673	bone marrow mononuclear cells	AML, normal karyotype (training set) FAB M2; age =60 years; OS = 256 days; 1	Pretreatment bone marrow or peripheral blood mononuclear cells from patients with newly diagnosed acute myeloid leukemia (AML) with a normal karyotype	total RNA	Mononuclear cells from bone marrow (BM) or peripheral blood (PB) were enriched by Ficoll gradient centrifugation. Total RNA was isolated using the RNeasy Mini Kit (Qiagen, Hilden, Germany). cDNA preparation and in vitro transcription were performed according to standard Affymetrix protocols.	biotin	Biotin labeling of antisense cRNA was performed according to standard Affymetrix protocols	Sample hybridisation was performed for 16 hours according to standard Affymetrix protocols	Samples were scanned using an Affymetrix GeneChip scanner	AML, normal karyotype (training set) FAB M2	age =60 years	256	1
CN_AML Patient 38 (U133A)	GSM311635	bone marrow mononuclear cells	AML, normal karyotype (training set) FAB M0; age =62 years; OS = 257 days; 1	Pretreatment bone marrow or peripheral blood mononuclear cells from patients with newly diagnosed acute myeloid leukemia (AML) with a normal karyotype	total RNA	Mononuclear cells from bone marrow (BM) or peripheral blood (PB) were enriched by Ficoll gradient centrifugation. Total RNA was isolated using the RNeasy Mini Kit (Qiagen, Hilden, Germany). cDNA preparation and in vitro transcription were performed according to standard Affymetrix protocols.	biotin	Biotin labeling of antisense cRNA was performed according to standard Affymetrix protocols	Sample hybridisation was performed for 16 hours according to standard Affymetrix protocols	Samples were scanned using an Affymetrix GeneChip scanner	AML, normal karyotype (training set) FAB M0	age =62 years	257	1
CN_AML Patient 48 (U133A)	GSM311645	bone marrow mononuclear cells	AML, normal karyotype (training set) FAB M2; age =73 years; OS = 260 days; 1	Pretreatment bone marrow or peripheral blood mononuclear cells from patients with newly diagnosed acute myeloid leukemia (AML) with a normal karyotype	total RNA	Mononuclear cells from bone marrow (BM) or peripheral blood (PB) were enriched by Ficoll gradient centrifugation. Total RNA was isolated using the RNeasy Mini Kit (Qiagen, Hilden, Germany). cDNA preparation and in vitro transcription were performed according to standard Affymetrix protocols.	biotin	Biotin labeling of antisense cRNA was performed according to standard Affymetrix protocols	Sample hybridisation was performed for 16 hours according to standard Affymetrix protocols	Samples were scanned using an Affymetrix GeneChip scanner	AML, normal karyotype (training set) FAB M2	age =73 years	260	1
CN_AML Patient 105 (U133A)	GSM311702	bone marrow mononuclear cells	AML, normal karyotype (training set) FAB M1; age =68 years; OS = 263 days; 1	Pretreatment bone marrow or peripheral blood mononuclear cells from patients with newly diagnosed acute myeloid leukemia (AML) with a normal karyotype	total RNA	Mononuclear cells from bone marrow (BM) or peripheral blood (PB) were enriched by Ficoll gradient centrifugation. Total RNA was isolated using the RNeasy Mini Kit (Qiagen, Hilden, Germany). cDNA preparation and in vitro transcription were performed according to standard Affymetrix protocols.	biotin	Biotin labeling of antisense cRNA was performed according to standard Affymetrix protocols	Sample hybridisation was performed for 16 hours according to standard Affymetrix protocols	Samples were scanned using an Affymetrix GeneChip scanner	AML, normal karyotype (training set) FAB M1	age =68 years	263	1
CN_AML Patient 108 (U133A)	GSM311705	bone marrow mononuclear cells	AML, normal karyotype (training set) FAB M4; age =38 years; OS = 271 days; 1	Pretreatment bone marrow or peripheral blood mononuclear cells from patients with newly diagnosed acute myeloid leukemia (AML) with a normal karyotype	total RNA	Mononuclear cells from bone marrow (BM) or peripheral blood (PB) were enriched by Ficoll gradient centrifugation. Total RNA was isolated using the RNeasy Mini Kit (Qiagen, Hilden, Germany). cDNA preparation and in vitro transcription were performed according to standard Affymetrix protocols.	biotin	Biotin labeling of antisense cRNA was performed according to standard Affymetrix protocols	Sample hybridisation was performed for 16 hours according to standard Affymetrix protocols	Samples were scanned using an Affymetrix GeneChip scanner	AML, normal karyotype (training set) FAB M4	age =38 years	271	1
CN_AML Patient 5 (U133A)	GSM311602	bone marrow mononuclear cells	MDS RAEB, normal karyotype (training set) MDS RAEB; age =61 years; OS = 275 days; 0	Pretreatment bone marrow or peripheral blood mononuclear cells from patients with newly diagnosed acute myeloid leukemia (AML) with a normal karyotype	total RNA	Mononuclear cells from bone marrow (BM) or peripheral blood (PB) were enriched by Ficoll gradient centrifugation. Total RNA was isolated using the RNeasy Mini Kit (Qiagen, Hilden, Germany). cDNA preparation and in vitro transcription were performed according to standard Affymetrix protocols.	biotin	Biotin labeling of antisense cRNA was performed according to standard Affymetrix protocols	Sample hybridisation was performed for 16 hours according to standard Affymetrix protocols	Samples were scanned using an Affymetrix GeneChip scanner	MDS RAEB, normal karyotype (training set) MDS RAEB	age =61 years	275	0
CN_AML Patient 4 (U133A)	GSM311601	bone marrow mononuclear cells	AML, normal karyotype (training set) FAB M4; age =66 years; OS = 280 days; 0	Pretreatment bone marrow or peripheral blood mononuclear cells from patients with newly diagnosed acute myeloid leukemia (AML) with a normal karyotype	total RNA	Mononuclear cells from bone marrow (BM) or peripheral blood (PB) were enriched by Ficoll gradient centrifugation. Total RNA was isolated using the RNeasy Mini Kit (Qiagen, Hilden, Germany). cDNA preparation and in vitro transcription were performed according to standard Affymetrix protocols.	biotin	Biotin labeling of antisense cRNA was performed according to standard Affymetrix protocols	Sample hybridisation was performed for 16 hours according to standard Affymetrix protocols	Samples were scanned using an Affymetrix GeneChip scanner	AML, normal karyotype (training set) FAB M4	age =66 years	280	0
CN_AML Patient 70 (U133A)	GSM311667	bone marrow mononuclear cells	AML, normal karyotype (training set) FAB M2; age =49 years; OS = 280 days; 1	Pretreatment bone marrow or peripheral blood mononuclear cells from patients with newly diagnosed acute myeloid leukemia (AML) with a normal karyotype	total RNA	Mononuclear cells from bone marrow (BM) or peripheral blood (PB) were enriched by Ficoll gradient centrifugation. Total RNA was isolated using the RNeasy Mini Kit (Qiagen, Hilden, Germany). cDNA preparation and in vitro transcription were performed according to standard Affymetrix protocols.	biotin	Biotin labeling of antisense cRNA was performed according to standard Affymetrix protocols	Sample hybridisation was performed for 16 hours according to standard Affymetrix protocols	Samples were scanned using an Affymetrix GeneChip scanner	AML, normal karyotype (training set) FAB M2	age =49 years	280	1
CN_AML Patient 51 (U133A)	GSM311648	bone marrow mononuclear cells	AML, normal karyotype (training set) FAB M2; age =52 years; OS = 283 days; 1	Pretreatment bone marrow or peripheral blood mononuclear cells from patients with newly diagnosed acute myeloid leukemia (AML) with a normal karyotype	total RNA	Mononuclear cells from bone marrow (BM) or peripheral blood (PB) were enriched by Ficoll gradient centrifugation. Total RNA was isolated using the RNeasy Mini Kit (Qiagen, Hilden, Germany). cDNA preparation and in vitro transcription were performed according to standard Affymetrix protocols.	biotin	Biotin labeling of antisense cRNA was performed according to standard Affymetrix protocols	Sample hybridisation was performed for 16 hours according to standard Affymetrix protocols	Samples were scanned using an Affymetrix GeneChip scanner	AML, normal karyotype (training set) FAB M2	age =52 years	283	1
CN_AML Patient 130 (U133A)	GSM311727	bone marrow mononuclear cells	AML, normal karyotype (training set) FAB M4; age =74 years; OS = 284 days; 1	Pretreatment bone marrow or peripheral blood mononuclear cells from patients with newly diagnosed acute myeloid leukemia (AML) with a normal karyotype	total RNA	Mononuclear cells from bone marrow (BM) or peripheral blood (PB) were enriched by Ficoll gradient centrifugation. Total RNA was isolated using the RNeasy Mini Kit (Qiagen, Hilden, Germany). cDNA preparation and in vitro transcription were performed according to standard Affymetrix protocols.	biotin	Biotin labeling of antisense cRNA was performed according to standard Affymetrix protocols	Sample hybridisation was performed for 16 hours according to standard Affymetrix protocols	Samples were scanned using an Affymetrix GeneChip scanner	AML, normal karyotype (training set) FAB M4	age =74 years	284	1
CN_AML Patient 66 (U133A)	GSM311663	bone marrow mononuclear cells	AML, normal karyotype (training set) FAB M1; age =47 years; OS = 285 days; 0	Pretreatment bone marrow or peripheral blood mononuclear cells from patients with newly diagnosed acute myeloid leukemia (AML) with a normal karyotype	total RNA	Mononuclear cells from bone marrow (BM) or peripheral blood (PB) were enriched by Ficoll gradient centrifugation. Total RNA was isolated using the RNeasy Mini Kit (Qiagen, Hilden, Germany). cDNA preparation and in vitro transcription were performed according to standard Affymetrix protocols.	biotin	Biotin labeling of antisense cRNA was performed according to standard Affymetrix protocols	Sample hybridisation was performed for 16 hours according to standard Affymetrix protocols	Samples were scanned using an Affymetrix GeneChip scanner	AML, normal karyotype (training set) FAB M1	age =47 years	285	0
CN_AML Patient 54 (U133A)	GSM311651	bone marrow mononuclear cells	AML, normal karyotype (training set) FAB M2; age =72 years; OS = 289 days; 1	Pretreatment bone marrow or peripheral blood mononuclear cells from patients with newly diagnosed acute myeloid leukemia (AML) with a normal karyotype	total RNA	Mononuclear cells from bone marrow (BM) or peripheral blood (PB) were enriched by Ficoll gradient centrifugation. Total RNA was isolated using the RNeasy Mini Kit (Qiagen, Hilden, Germany). cDNA preparation and in vitro transcription were performed according to standard Affymetrix protocols.	biotin	Biotin labeling of antisense cRNA was performed according to standard Affymetrix protocols	Sample hybridisation was performed for 16 hours according to standard Affymetrix protocols	Samples were scanned using an Affymetrix GeneChip scanner	AML, normal karyotype (training set) FAB M2	age =72 years	289	1
CN_AML Patient 92 (U133A)	GSM311689	bone marrow mononuclear cells	AML, normal karyotype (training set) FAB M2; age =71 years; OS = 289 days; 0	Pretreatment bone marrow or peripheral blood mononuclear cells from patients with newly diagnosed acute myeloid leukemia (AML) with a normal karyotype	total RNA	Mononuclear cells from bone marrow (BM) or peripheral blood (PB) were enriched by Ficoll gradient centrifugation. Total RNA was isolated using the RNeasy Mini Kit (Qiagen, Hilden, Germany). cDNA preparation and in vitro transcription were performed according to standard Affymetrix protocols.	biotin	Biotin labeling of antisense cRNA was performed according to standard Affymetrix protocols	Sample hybridisation was performed for 16 hours according to standard Affymetrix protocols	Samples were scanned using an Affymetrix GeneChip scanner	AML, normal karyotype (training set) FAB M2	age =71 years	289	0
CN_AML Patient 43 (U133A)	GSM311640	bone marrow mononuclear cells	AML, normal karyotype (training set) FAB M2; age =33 years; OS = 293 days; 1	Pretreatment bone marrow or peripheral blood mononuclear cells from patients with newly diagnosed acute myeloid leukemia (AML) with a normal karyotype	total RNA	Mononuclear cells from bone marrow (BM) or peripheral blood (PB) were enriched by Ficoll gradient centrifugation. Total RNA was isolated using the RNeasy Mini Kit (Qiagen, Hilden, Germany). cDNA preparation and in vitro transcription were performed according to standard Affymetrix protocols.	biotin	Biotin labeling of antisense cRNA was performed according to standard Affymetrix protocols	Sample hybridisation was performed for 16 hours according to standard Affymetrix protocols	Samples were scanned using an Affymetrix GeneChip scanner	AML, normal karyotype (training set) FAB M2	age =33 years	293	1
CN_AML Patient 14 (U133A)	GSM311611	bone marrow mononuclear cells	AML, normal karyotype (training set) FAB M5; age =54 years; OS = 294 days; 1	Pretreatment bone marrow or peripheral blood mononuclear cells from patients with newly diagnosed acute myeloid leukemia (AML) with a normal karyotype	total RNA	Mononuclear cells from bone marrow (BM) or peripheral blood (PB) were enriched by Ficoll gradient centrifugation. Total RNA was isolated using the RNeasy Mini Kit (Qiagen, Hilden, Germany). cDNA preparation and in vitro transcription were performed according to standard Affymetrix protocols.	biotin	Biotin labeling of antisense cRNA was performed according to standard Affymetrix protocols	Sample hybridisation was performed for 16 hours according to standard Affymetrix protocols	Samples were scanned using an Affymetrix GeneChip scanner	AML, normal karyotype (training set) FAB M5	age =54 years	294	1
CN_AML Patient 138 (U133A)	GSM311735	bone marrow mononuclear cells	AML, normal karyotype (training set) FAB M2; age =66 years; OS = 304 days; 1	Pretreatment bone marrow or peripheral blood mononuclear cells from patients with newly diagnosed acute myeloid leukemia (AML) with a normal karyotype	total RNA	Mononuclear cells from bone marrow (BM) or peripheral blood (PB) were enriched by Ficoll gradient centrifugation. Total RNA was isolated using the RNeasy Mini Kit (Qiagen, Hilden, Germany). cDNA preparation and in vitro transcription were performed according to standard Affymetrix protocols.	biotin	Biotin labeling of antisense cRNA was performed according to standard Affymetrix protocols	Sample hybridisation was performed for 16 hours according to standard Affymetrix protocols	Samples were scanned using an Affymetrix GeneChip scanner	AML, normal karyotype (training set) FAB M2	age =66 years	304	1
CN_AML Patient 101 (U133A)	GSM311698	bone marrow mononuclear cells	AML, normal karyotype (training set) FAB M4; age =53 years; OS = 314 days; 1	Pretreatment bone marrow or peripheral blood mononuclear cells from patients with newly diagnosed acute myeloid leukemia (AML) with a normal karyotype	total RNA	Mononuclear cells from bone marrow (BM) or peripheral blood (PB) were enriched by Ficoll gradient centrifugation. Total RNA was isolated using the RNeasy Mini Kit (Qiagen, Hilden, Germany). cDNA preparation and in vitro transcription were performed according to standard Affymetrix protocols.	biotin	Biotin labeling of antisense cRNA was performed according to standard Affymetrix protocols	Sample hybridisation was performed for 16 hours according to standard Affymetrix protocols	Samples were scanned using an Affymetrix GeneChip scanner	AML, normal karyotype (training set) FAB M4	age =53 years	314	1
CN_AML Patient 18 (U133A)	GSM311615	bone marrow mononuclear cells	AML, normal karyotype (training set) FAB M1; age =26 years; OS = 317 days; 0	Pretreatment bone marrow or peripheral blood mononuclear cells from patients with newly diagnosed acute myeloid leukemia (AML) with a normal karyotype	total RNA	Mononuclear cells from bone marrow (BM) or peripheral blood (PB) were enriched by Ficoll gradient centrifugation. Total RNA was isolated using the RNeasy Mini Kit (Qiagen, Hilden, Germany). cDNA preparation and in vitro transcription were performed according to standard Affymetrix protocols.	biotin	Biotin labeling of antisense cRNA was performed according to standard Affymetrix protocols	Sample hybridisation was performed for 16 hours according to standard Affymetrix protocols	Samples were scanned using an Affymetrix GeneChip scanner	AML, normal karyotype (training set) FAB M1	age =26 years	317	0
CN_AML Patient 73 (U133A)	GSM311670	bone marrow mononuclear cells	AML, normal karyotype (training set) FAB M4; age =27 years; OS = 321 days; 1	Pretreatment bone marrow or peripheral blood mononuclear cells from patients with newly diagnosed acute myeloid leukemia (AML) with a normal karyotype	total RNA	Mononuclear cells from bone marrow (BM) or peripheral blood (PB) were enriched by Ficoll gradient centrifugation. Total RNA was isolated using the RNeasy Mini Kit (Qiagen, Hilden, Germany). cDNA preparation and in vitro transcription were performed according to standard Affymetrix protocols.	biotin	Biotin labeling of antisense cRNA was performed according to standard Affymetrix protocols	Sample hybridisation was performed for 16 hours according to standard Affymetrix protocols	Samples were scanned using an Affymetrix GeneChip scanner	AML, normal karyotype (training set) FAB M4	age =27 years	321	1
CN_AML Patient 137 (U133A)	GSM311734	bone marrow mononuclear cells	AML, normal karyotype (training set) FAB M4; age =36 years; OS = 326 days; 1	Pretreatment bone marrow or peripheral blood mononuclear cells from patients with newly diagnosed acute myeloid leukemia (AML) with a normal karyotype	total RNA	Mononuclear cells from bone marrow (BM) or peripheral blood (PB) were enriched by Ficoll gradient centrifugation. Total RNA was isolated using the RNeasy Mini Kit (Qiagen, Hilden, Germany). cDNA preparation and in vitro transcription were performed according to standard Affymetrix protocols.	biotin	Biotin labeling of antisense cRNA was performed according to standard Affymetrix protocols	Sample hybridisation was performed for 16 hours according to standard Affymetrix protocols	Samples were scanned using an Affymetrix GeneChip scanner	AML, normal karyotype (training set) FAB M4	age =36 years	326	1
CN_AML Patient 94 (U133A)	GSM311691	bone marrow mononuclear cells	AML, normal karyotype (training set) FAB M4; age =20 years; OS = 340 days; 1	Pretreatment bone marrow or peripheral blood mononuclear cells from patients with newly diagnosed acute myeloid leukemia (AML) with a normal karyotype	total RNA	Mononuclear cells from bone marrow (BM) or peripheral blood (PB) were enriched by Ficoll gradient centrifugation. Total RNA was isolated using the RNeasy Mini Kit (Qiagen, Hilden, Germany). cDNA preparation and in vitro transcription were performed according to standard Affymetrix protocols.	biotin	Biotin labeling of antisense cRNA was performed according to standard Affymetrix protocols	Sample hybridisation was performed for 16 hours according to standard Affymetrix protocols	Samples were scanned using an Affymetrix GeneChip scanner	AML, normal karyotype (training set) FAB M4	age =20 years	340	1
CN_AML Patient 143 (U133A)	GSM311740	bone marrow mononuclear cells	AML, normal karyotype (training set) FAB M2; age =44 years; OS = 352 days; 1	Pretreatment bone marrow or peripheral blood mononuclear cells from patients with newly diagnosed acute myeloid leukemia (AML) with a normal karyotype	total RNA	Mononuclear cells from bone marrow (BM) or peripheral blood (PB) were enriched by Ficoll gradient centrifugation. Total RNA was isolated using the RNeasy Mini Kit (Qiagen, Hilden, Germany). cDNA preparation and in vitro transcription were performed according to standard Affymetrix protocols.	biotin	Biotin labeling of antisense cRNA was performed according to standard Affymetrix protocols	Sample hybridisation was performed for 16 hours according to standard Affymetrix protocols	Samples were scanned using an Affymetrix GeneChip scanner	AML, normal karyotype (training set) FAB M2	age =44 years	352	1
CN_AML Patient 40 (U133A)	GSM311637	bone marrow mononuclear cells	AML, normal karyotype (training set) FAB M2; age =47 years; OS = 366 days; 0	Pretreatment bone marrow or peripheral blood mononuclear cells from patients with newly diagnosed acute myeloid leukemia (AML) with a normal karyotype	total RNA	Mononuclear cells from bone marrow (BM) or peripheral blood (PB) were enriched by Ficoll gradient centrifugation. Total RNA was isolated using the RNeasy Mini Kit (Qiagen, Hilden, Germany). cDNA preparation and in vitro transcription were performed according to standard Affymetrix protocols.	biotin	Biotin labeling of antisense cRNA was performed according to standard Affymetrix protocols	Sample hybridisation was performed for 16 hours according to standard Affymetrix protocols	Samples were scanned using an Affymetrix GeneChip scanner	AML, normal karyotype (training set) FAB M2	age =47 years	366	0
CN_AML Patient 91 (U133A)	GSM311688	bone marrow mononuclear cells	AML, normal karyotype (training set) FAB M1; age =47 years; OS = 416 days; 1	Pretreatment bone marrow or peripheral blood mononuclear cells from patients with newly diagnosed acute myeloid leukemia (AML) with a normal karyotype	total RNA	Mononuclear cells from bone marrow (BM) or peripheral blood (PB) were enriched by Ficoll gradient centrifugation. Total RNA was isolated using the RNeasy Mini Kit (Qiagen, Hilden, Germany). cDNA preparation and in vitro transcription were performed according to standard Affymetrix protocols.	biotin	Biotin labeling of antisense cRNA was performed according to standard Affymetrix protocols	Sample hybridisation was performed for 16 hours according to standard Affymetrix protocols	Samples were scanned using an Affymetrix GeneChip scanner	AML, normal karyotype (training set) FAB M1	age =47 years	416	1
CN_AML Patient 8 (U133A)	GSM311605	bone marrow mononuclear cells	AML, normal karyotype (training set) FAB M5; age =34 years; OS = 421 days; 1	Pretreatment bone marrow or peripheral blood mononuclear cells from patients with newly diagnosed acute myeloid leukemia (AML) with a normal karyotype	total RNA	Mononuclear cells from bone marrow (BM) or peripheral blood (PB) were enriched by Ficoll gradient centrifugation. Total RNA was isolated using the RNeasy Mini Kit (Qiagen, Hilden, Germany). cDNA preparation and in vitro transcription were performed according to standard Affymetrix protocols.	biotin	Biotin labeling of antisense cRNA was performed according to standard Affymetrix protocols	Sample hybridisation was performed for 16 hours according to standard Affymetrix protocols	Samples were scanned using an Affymetrix GeneChip scanner	AML, normal karyotype (training set) FAB M5	age =34 years	421	1
CN_AML Patient 37 (U133A)	GSM311634	bone marrow mononuclear cells	AML, normal karyotype (training set) FAB M1; age =28 years; OS = 425 days; 0	Pretreatment bone marrow or peripheral blood mononuclear cells from patients with newly diagnosed acute myeloid leukemia (AML) with a normal karyotype	total RNA	Mononuclear cells from bone marrow (BM) or peripheral blood (PB) were enriched by Ficoll gradient centrifugation. Total RNA was isolated using the RNeasy Mini Kit (Qiagen, Hilden, Germany). cDNA preparation and in vitro transcription were performed according to standard Affymetrix protocols.	biotin	Biotin labeling of antisense cRNA was performed according to standard Affymetrix protocols	Sample hybridisation was performed for 16 hours according to standard Affymetrix protocols	Samples were scanned using an Affymetrix GeneChip scanner	AML, normal karyotype (training set) FAB M1	age =28 years	425	0
CN_AML Patient 7 (U133A)	GSM311604	bone marrow mononuclear cells	AML, normal karyotype (training set) FAB M1; age =66 years; OS = 427 days; 1	Pretreatment bone marrow or peripheral blood mononuclear cells from patients with newly diagnosed acute myeloid leukemia (AML) with a normal karyotype	total RNA	Mononuclear cells from bone marrow (BM) or peripheral blood (PB) were enriched by Ficoll gradient centrifugation. Total RNA was isolated using the RNeasy Mini Kit (Qiagen, Hilden, Germany). cDNA preparation and in vitro transcription were performed according to standard Affymetrix protocols.	biotin	Biotin labeling of antisense cRNA was performed according to standard Affymetrix protocols	Sample hybridisation was performed for 16 hours according to standard Affymetrix protocols	Samples were scanned using an Affymetrix GeneChip scanner	AML, normal karyotype (training set) FAB M1	age =66 years	427	1
CN_AML Patient 3 (U133A)	GSM311600	bone marrow mononuclear cells	AML, normal karyotype (training set) FAB M2; age =66 years; OS = 432 days; 1	Pretreatment bone marrow or peripheral blood mononuclear cells from patients with newly diagnosed acute myeloid leukemia (AML) with a normal karyotype	total RNA	Mononuclear cells from bone marrow (BM) or peripheral blood (PB) were enriched by Ficoll gradient centrifugation. Total RNA was isolated using the RNeasy Mini Kit (Qiagen, Hilden, Germany). cDNA preparation and in vitro transcription were performed according to standard Affymetrix protocols.	biotin	Biotin labeling of antisense cRNA was performed according to standard Affymetrix protocols	Sample hybridisation was performed for 16 hours according to standard Affymetrix protocols	Samples were scanned using an Affymetrix GeneChip scanner	AML, normal karyotype (training set) FAB M2	age =66 years	432	1
CN_AML Patient 77 (U133A)	GSM311674	bone marrow mononuclear cells	AML, normal karyotype (training set) FAB M4; age =54 years; OS = 442 days; 1	Pretreatment bone marrow or peripheral blood mononuclear cells from patients with newly diagnosed acute myeloid leukemia (AML) with a normal karyotype	total RNA	Mononuclear cells from bone marrow (BM) or peripheral blood (PB) were enriched by Ficoll gradient centrifugation. Total RNA was isolated using the RNeasy Mini Kit (Qiagen, Hilden, Germany). cDNA preparation and in vitro transcription were performed according to standard Affymetrix protocols.	biotin	Biotin labeling of antisense cRNA was performed according to standard Affymetrix protocols	Sample hybridisation was performed for 16 hours according to standard Affymetrix protocols	Samples were scanned using an Affymetrix GeneChip scanner	AML, normal karyotype (training set) FAB M4	age =54 years	442	1
CN_AML Patient 95 (U133A)	GSM311692	bone marrow mononuclear cells	AML, normal karyotype (training set) FAB M2; age =60 years; OS = 452 days; 0	Pretreatment bone marrow or peripheral blood mononuclear cells from patients with newly diagnosed acute myeloid leukemia (AML) with a normal karyotype	total RNA	Mononuclear cells from bone marrow (BM) or peripheral blood (PB) were enriched by Ficoll gradient centrifugation. Total RNA was isolated using the RNeasy Mini Kit (Qiagen, Hilden, Germany). cDNA preparation and in vitro transcription were performed according to standard Affymetrix protocols.	biotin	Biotin labeling of antisense cRNA was performed according to standard Affymetrix protocols	Sample hybridisation was performed for 16 hours according to standard Affymetrix protocols	Samples were scanned using an Affymetrix GeneChip scanner	AML, normal karyotype (training set) FAB M2	age =60 years	452	0
CN_AML Patient 50 (U133A)	GSM311647	bone marrow mononuclear cells	AML, normal karyotype (training set) FAB M5; age =63 years; OS = 461 days; 1	Pretreatment bone marrow or peripheral blood mononuclear cells from patients with newly diagnosed acute myeloid leukemia (AML) with a normal karyotype	total RNA	Mononuclear cells from bone marrow (BM) or peripheral blood (PB) were enriched by Ficoll gradient centrifugation. Total RNA was isolated using the RNeasy Mini Kit (Qiagen, Hilden, Germany). cDNA preparation and in vitro transcription were performed according to standard Affymetrix protocols.	biotin	Biotin labeling of antisense cRNA was performed according to standard Affymetrix protocols	Sample hybridisation was performed for 16 hours according to standard Affymetrix protocols	Samples were scanned using an Affymetrix GeneChip scanner	AML, normal karyotype (training set) FAB M5	age =63 years	461	1
CN_AML Patient 109 (U133A)	GSM311706	bone marrow mononuclear cells	AML, normal karyotype (training set) FAB M2; age =69 years; OS = 484 days; 1	Pretreatment bone marrow or peripheral blood mononuclear cells from patients with newly diagnosed acute myeloid leukemia (AML) with a normal karyotype	total RNA	Mononuclear cells from bone marrow (BM) or peripheral blood (PB) were enriched by Ficoll gradient centrifugation. Total RNA was isolated using the RNeasy Mini Kit (Qiagen, Hilden, Germany). cDNA preparation and in vitro transcription were performed according to standard Affymetrix protocols.	biotin	Biotin labeling of antisense cRNA was performed according to standard Affymetrix protocols	Sample hybridisation was performed for 16 hours according to standard Affymetrix protocols	Samples were scanned using an Affymetrix GeneChip scanner	AML, normal karyotype (training set) FAB M2	age =69 years	484	1
CN_AML Patient 125 (U133A)	GSM311722	bone marrow mononuclear cells	AML, normal karyotype (training set) FAB M4; age =44 years; OS = 486 days; 0	Pretreatment bone marrow or peripheral blood mononuclear cells from patients with newly diagnosed acute myeloid leukemia (AML) with a normal karyotype	total RNA	Mononuclear cells from bone marrow (BM) or peripheral blood (PB) were enriched by Ficoll gradient centrifugation. Total RNA was isolated using the RNeasy Mini Kit (Qiagen, Hilden, Germany). cDNA preparation and in vitro transcription were performed according to standard Affymetrix protocols.	biotin	Biotin labeling of antisense cRNA was performed according to standard Affymetrix protocols	Sample hybridisation was performed for 16 hours according to standard Affymetrix protocols	Samples were scanned using an Affymetrix GeneChip scanner	AML, normal karyotype (training set) FAB M4	age =44 years	486	0
CN_AML Patient 146 (U133A)	GSM311743	bone marrow mononuclear cells	AML, normal karyotype (training set) FAB M5; age =68 years; OS = 559 days; 1	Pretreatment bone marrow or peripheral blood mononuclear cells from patients with newly diagnosed acute myeloid leukemia (AML) with a normal karyotype	total RNA	Mononuclear cells from bone marrow (BM) or peripheral blood (PB) were enriched by Ficoll gradient centrifugation. Total RNA was isolated using the RNeasy Mini Kit (Qiagen, Hilden, Germany). cDNA preparation and in vitro transcription were performed according to standard Affymetrix protocols.	biotin	Biotin labeling of antisense cRNA was performed according to standard Affymetrix protocols	Sample hybridisation was performed for 16 hours according to standard Affymetrix protocols	Samples were scanned using an Affymetrix GeneChip scanner	AML, normal karyotype (training set) FAB M5	age =68 years	559	1
CN_AML Patient 115 (U133A)	GSM311712	bone marrow mononuclear cells	AML, normal karyotype (training set) FAB M4; age =57 years; OS = 575 days; 0	Pretreatment bone marrow or peripheral blood mononuclear cells from patients with newly diagnosed acute myeloid leukemia (AML) with a normal karyotype	total RNA	Mononuclear cells from bone marrow (BM) or peripheral blood (PB) were enriched by Ficoll gradient centrifugation. Total RNA was isolated using the RNeasy Mini Kit (Qiagen, Hilden, Germany). cDNA preparation and in vitro transcription were performed according to standard Affymetrix protocols.	biotin	Biotin labeling of antisense cRNA was performed according to standard Affymetrix protocols	Sample hybridisation was performed for 16 hours according to standard Affymetrix protocols	Samples were scanned using an Affymetrix GeneChip scanner	AML, normal karyotype (training set) FAB M4	age =57 years	575	0
CN_AML Patient 111 (U133A)	GSM311708	bone marrow mononuclear cells	AML, normal karyotype (training set) FAB M1; age =38 years; OS = 581 days; 0	Pretreatment bone marrow or peripheral blood mononuclear cells from patients with newly diagnosed acute myeloid leukemia (AML) with a normal karyotype	total RNA	Mononuclear cells from bone marrow (BM) or peripheral blood (PB) were enriched by Ficoll gradient centrifugation. Total RNA was isolated using the RNeasy Mini Kit (Qiagen, Hilden, Germany). cDNA preparation and in vitro transcription were performed according to standard Affymetrix protocols.	biotin	Biotin labeling of antisense cRNA was performed according to standard Affymetrix protocols	Sample hybridisation was performed for 16 hours according to standard Affymetrix protocols	Samples were scanned using an Affymetrix GeneChip scanner	AML, normal karyotype (training set) FAB M1	age =38 years	581	0
CN_AML Patient 85 (U133A)	GSM311682	bone marrow mononuclear cells	AML, normal karyotype (training set) FAB M1; age =60 years; OS = 599 days; 1	Pretreatment bone marrow or peripheral blood mononuclear cells from patients with newly diagnosed acute myeloid leukemia (AML) with a normal karyotype	total RNA	Mononuclear cells from bone marrow (BM) or peripheral blood (PB) were enriched by Ficoll gradient centrifugation. Total RNA was isolated using the RNeasy Mini Kit (Qiagen, Hilden, Germany). cDNA preparation and in vitro transcription were performed according to standard Affymetrix protocols.	biotin	Biotin labeling of antisense cRNA was performed according to standard Affymetrix protocols	Sample hybridisation was performed for 16 hours according to standard Affymetrix protocols	Samples were scanned using an Affymetrix GeneChip scanner	AML, normal karyotype (training set) FAB M1	age =60 years	599	1
CN_AML Patient 118 (U133A)	GSM311715	peripheral blood mononuclear cells	AML, normal karyotype (training set) FAB M1; age =39 years; OS = 608 days; 0	Pretreatment bone marrow or peripheral blood mononuclear cells from patients with newly diagnosed acute myeloid leukemia (AML) with a normal karyotype	total RNA	Mononuclear cells from bone marrow (BM) or peripheral blood (PB) were enriched by Ficoll gradient centrifugation. Total RNA was isolated using the RNeasy Mini Kit (Qiagen, Hilden, Germany). cDNA preparation and in vitro transcription were performed according to standard Affymetrix protocols.	biotin	Biotin labeling of antisense cRNA was performed according to standard Affymetrix protocols	Sample hybridisation was performed for 16 hours according to standard Affymetrix protocols	Samples were scanned using an Affymetrix GeneChip scanner	AML, normal karyotype (training set) FAB M1	age =39 years	608	0
CN_AML Patient 6 (U133A)	GSM311603	bone marrow mononuclear cells	AML, normal karyotype (training set) FAB M2; age =52 years; OS = 657 days; 1	Pretreatment bone marrow or peripheral blood mononuclear cells from patients with newly diagnosed acute myeloid leukemia (AML) with a normal karyotype	total RNA	Mononuclear cells from bone marrow (BM) or peripheral blood (PB) were enriched by Ficoll gradient centrifugation. Total RNA was isolated using the RNeasy Mini Kit (Qiagen, Hilden, Germany). cDNA preparation and in vitro transcription were performed according to standard Affymetrix protocols.	biotin	Biotin labeling of antisense cRNA was performed according to standard Affymetrix protocols	Sample hybridisation was performed for 16 hours according to standard Affymetrix protocols	Samples were scanned using an Affymetrix GeneChip scanner	AML, normal karyotype (training set) FAB M2	age =52 years	657	1
CN_AML Patient 160 (U133A)	GSM311757	bone marrow mononuclear cells	AML, normal karyotype (training set) FAB M5; age =56 years; OS = 676 days; 0	Pretreatment bone marrow or peripheral blood mononuclear cells from patients with newly diagnosed acute myeloid leukemia (AML) with a normal karyotype	total RNA	Mononuclear cells from bone marrow (BM) or peripheral blood (PB) were enriched by Ficoll gradient centrifugation. Total RNA was isolated using the RNeasy Mini Kit (Qiagen, Hilden, Germany). cDNA preparation and in vitro transcription were performed according to standard Affymetrix protocols.	biotin	Biotin labeling of antisense cRNA was performed according to standard Affymetrix protocols	Sample hybridisation was performed for 16 hours according to standard Affymetrix protocols	Samples were scanned using an Affymetrix GeneChip scanner	AML, normal karyotype (training set) FAB M5	age =56 years	676	0
CN_AML Patient 126 (U133A)	GSM311723	bone marrow mononuclear cells	AML, normal karyotype (training set) FAB M2; age =66 years; OS = 693 days; 1	Pretreatment bone marrow or peripheral blood mononuclear cells from patients with newly diagnosed acute myeloid leukemia (AML) with a normal karyotype	total RNA	Mononuclear cells from bone marrow (BM) or peripheral blood (PB) were enriched by Ficoll gradient centrifugation. Total RNA was isolated using the RNeasy Mini Kit (Qiagen, Hilden, Germany). cDNA preparation and in vitro transcription were performed according to standard Affymetrix protocols.	biotin	Biotin labeling of antisense cRNA was performed according to standard Affymetrix protocols	Sample hybridisation was performed for 16 hours according to standard Affymetrix protocols	Samples were scanned using an Affymetrix GeneChip scanner	AML, normal karyotype (training set) FAB M2	age =66 years	693	1
CN_AML Patient 15 (U133A)	GSM311612	bone marrow mononuclear cells	AML, normal karyotype (training set) FAB M5; age =48 years; OS = 719 days; 0	Pretreatment bone marrow or peripheral blood mononuclear cells from patients with newly diagnosed acute myeloid leukemia (AML) with a normal karyotype	total RNA	Mononuclear cells from bone marrow (BM) or peripheral blood (PB) were enriched by Ficoll gradient centrifugation. Total RNA was isolated using the RNeasy Mini Kit (Qiagen, Hilden, Germany). cDNA preparation and in vitro transcription were performed according to standard Affymetrix protocols.	biotin	Biotin labeling of antisense cRNA was performed according to standard Affymetrix protocols	Sample hybridisation was performed for 16 hours according to standard Affymetrix protocols	Samples were scanned using an Affymetrix GeneChip scanner	AML, normal karyotype (training set) FAB M5	age =48 years	719	0
CN_AML Patient 103 (U133A)	GSM311700	bone marrow mononuclear cells	AML, normal karyotype (training set) FAB M0; age =44 years; OS = 741 days; 1	Pretreatment bone marrow or peripheral blood mononuclear cells from patients with newly diagnosed acute myeloid leukemia (AML) with a normal karyotype	total RNA	Mononuclear cells from bone marrow (BM) or peripheral blood (PB) were enriched by Ficoll gradient centrifugation. Total RNA was isolated using the RNeasy Mini Kit (Qiagen, Hilden, Germany). cDNA preparation and in vitro transcription were performed according to standard Affymetrix protocols.	biotin	Biotin labeling of antisense cRNA was performed according to standard Affymetrix protocols	Sample hybridisation was performed for 16 hours according to standard Affymetrix protocols	Samples were scanned using an Affymetrix GeneChip scanner	AML, normal karyotype (training set) FAB M0	age =44 years	741	1
CN_AML Patient 68 (U133A)	GSM311665	bone marrow mononuclear cells	AML, normal karyotype (training set) FAB M6; age =47 years; OS = 749 days; 1	Pretreatment bone marrow or peripheral blood mononuclear cells from patients with newly diagnosed acute myeloid leukemia (AML) with a normal karyotype	total RNA	Mononuclear cells from bone marrow (BM) or peripheral blood (PB) were enriched by Ficoll gradient centrifugation. Total RNA was isolated using the RNeasy Mini Kit (Qiagen, Hilden, Germany). cDNA preparation and in vitro transcription were performed according to standard Affymetrix protocols.	biotin	Biotin labeling of antisense cRNA was performed according to standard Affymetrix protocols	Sample hybridisation was performed for 16 hours according to standard Affymetrix protocols	Samples were scanned using an Affymetrix GeneChip scanner	AML, normal karyotype (training set) FAB M6	age =47 years	749	1
CN_AML Patient 13 (U133A)	GSM311610	bone marrow mononuclear cells	AML, normal karyotype (training set) FAB M0; age =64 years; OS = 761 days; 1	Pretreatment bone marrow or peripheral blood mononuclear cells from patients with newly diagnosed acute myeloid leukemia (AML) with a normal karyotype	total RNA	Mononuclear cells from bone marrow (BM) or peripheral blood (PB) were enriched by Ficoll gradient centrifugation. Total RNA was isolated using the RNeasy Mini Kit (Qiagen, Hilden, Germany). cDNA preparation and in vitro transcription were performed according to standard Affymetrix protocols.	biotin	Biotin labeling of antisense cRNA was performed according to standard Affymetrix protocols	Sample hybridisation was performed for 16 hours according to standard Affymetrix protocols	Samples were scanned using an Affymetrix GeneChip scanner	AML, normal karyotype (training set) FAB M0	age =64 years	761	1
CN_AML Patient 122 (U133A)	GSM311719	bone marrow mononuclear cells	AML, normal karyotype (training set) FAB M4; age =71 years; OS = 794 days; 0	Pretreatment bone marrow or peripheral blood mononuclear cells from patients with newly diagnosed acute myeloid leukemia (AML) with a normal karyotype	total RNA	Mononuclear cells from bone marrow (BM) or peripheral blood (PB) were enriched by Ficoll gradient centrifugation. Total RNA was isolated using the RNeasy Mini Kit (Qiagen, Hilden, Germany). cDNA preparation and in vitro transcription were performed according to standard Affymetrix protocols.	biotin	Biotin labeling of antisense cRNA was performed according to standard Affymetrix protocols	Sample hybridisation was performed for 16 hours according to standard Affymetrix protocols	Samples were scanned using an Affymetrix GeneChip scanner	AML, normal karyotype (training set) FAB M4	age =71 years	794	0
CN_AML Patient 49 (U133A)	GSM311646	bone marrow mononuclear cells	AML, normal karyotype (training set) FAB M2; age =19 years; OS = 826 days; 0	Pretreatment bone marrow or peripheral blood mononuclear cells from patients with newly diagnosed acute myeloid leukemia (AML) with a normal karyotype	total RNA	Mononuclear cells from bone marrow (BM) or peripheral blood (PB) were enriched by Ficoll gradient centrifugation. Total RNA was isolated using the RNeasy Mini Kit (Qiagen, Hilden, Germany). cDNA preparation and in vitro transcription were performed according to standard Affymetrix protocols.	biotin	Biotin labeling of antisense cRNA was performed according to standard Affymetrix protocols	Sample hybridisation was performed for 16 hours according to standard Affymetrix protocols	Samples were scanned using an Affymetrix GeneChip scanner	AML, normal karyotype (training set) FAB M2	age =19 years	826	0
CN_AML Patient 121 (U133A)	GSM311718	bone marrow mononuclear cells	AML, normal karyotype (training set) FAB M4; age =49 years; OS = 840 days; 0	Pretreatment bone marrow or peripheral blood mononuclear cells from patients with newly diagnosed acute myeloid leukemia (AML) with a normal karyotype	total RNA	Mononuclear cells from bone marrow (BM) or peripheral blood (PB) were enriched by Ficoll gradient centrifugation. Total RNA was isolated using the RNeasy Mini Kit (Qiagen, Hilden, Germany). cDNA preparation and in vitro transcription were performed according to standard Affymetrix protocols.	biotin	Biotin labeling of antisense cRNA was performed according to standard Affymetrix protocols	Sample hybridisation was performed for 16 hours according to standard Affymetrix protocols	Samples were scanned using an Affymetrix GeneChip scanner	AML, normal karyotype (training set) FAB M4	age =49 years	840	0
CN_AML Patient 36 (U133A)	GSM311633	bone marrow mononuclear cells	AML, normal karyotype (training set) FAB M2; age =62 years; OS = 842 days; 0	Pretreatment bone marrow or peripheral blood mononuclear cells from patients with newly diagnosed acute myeloid leukemia (AML) with a normal karyotype	total RNA	Mononuclear cells from bone marrow (BM) or peripheral blood (PB) were enriched by Ficoll gradient centrifugation. Total RNA was isolated using the RNeasy Mini Kit (Qiagen, Hilden, Germany). cDNA preparation and in vitro transcription were performed according to standard Affymetrix protocols.	biotin	Biotin labeling of antisense cRNA was performed according to standard Affymetrix protocols	Sample hybridisation was performed for 16 hours according to standard Affymetrix protocols	Samples were scanned using an Affymetrix GeneChip scanner	AML, normal karyotype (training set) FAB M2	age =62 years	842	0
CN_AML Patient 120 (U133A)	GSM311717	bone marrow mononuclear cells	AML, normal karyotype (training set) FAB M2; age =32 years; OS = 849 days; 0	Pretreatment bone marrow or peripheral blood mononuclear cells from patients with newly diagnosed acute myeloid leukemia (AML) with a normal karyotype	total RNA	Mononuclear cells from bone marrow (BM) or peripheral blood (PB) were enriched by Ficoll gradient centrifugation. Total RNA was isolated using the RNeasy Mini Kit (Qiagen, Hilden, Germany). cDNA preparation and in vitro transcription were performed according to standard Affymetrix protocols.	biotin	Biotin labeling of antisense cRNA was performed according to standard Affymetrix protocols	Sample hybridisation was performed for 16 hours according to standard Affymetrix protocols	Samples were scanned using an Affymetrix GeneChip scanner	AML, normal karyotype (training set) FAB M2	age =32 years	849	0
CN_AML Patient 114 (U133A)	GSM311711	bone marrow mononuclear cells	AML, normal karyotype (training set) FAB M4; age =58 years; OS = 850 days; 0	Pretreatment bone marrow or peripheral blood mononuclear cells from patients with newly diagnosed acute myeloid leukemia (AML) with a normal karyotype	total RNA	Mononuclear cells from bone marrow (BM) or peripheral blood (PB) were enriched by Ficoll gradient centrifugation. Total RNA was isolated using the RNeasy Mini Kit (Qiagen, Hilden, Germany). cDNA preparation and in vitro transcription were performed according to standard Affymetrix protocols.	biotin	Biotin labeling of antisense cRNA was performed according to standard Affymetrix protocols	Sample hybridisation was performed for 16 hours according to standard Affymetrix protocols	Samples were scanned using an Affymetrix GeneChip scanner	AML, normal karyotype (training set) FAB M4	age =58 years	850	0
CN_AML Patient 22 (U133A)	GSM311619	bone marrow mononuclear cells	AML, normal karyotype (training set) FAB M1; age =61 years; OS = 860 days; 0	Pretreatment bone marrow or peripheral blood mononuclear cells from patients with newly diagnosed acute myeloid leukemia (AML) with a normal karyotype	total RNA	Mononuclear cells from bone marrow (BM) or peripheral blood (PB) were enriched by Ficoll gradient centrifugation. Total RNA was isolated using the RNeasy Mini Kit (Qiagen, Hilden, Germany). cDNA preparation and in vitro transcription were performed according to standard Affymetrix protocols.	biotin	Biotin labeling of antisense cRNA was performed according to standard Affymetrix protocols	Sample hybridisation was performed for 16 hours according to standard Affymetrix protocols	Samples were scanned using an Affymetrix GeneChip scanner	AML, normal karyotype (training set) FAB M1	age =61 years	860	0
CN_AML Patient 99 (U133A)	GSM311696	bone marrow mononuclear cells	AML, normal karyotype (training set) FAB M1; age =53 years; OS = 872 days; 1	Pretreatment bone marrow or peripheral blood mononuclear cells from patients with newly diagnosed acute myeloid leukemia (AML) with a normal karyotype	total RNA	Mononuclear cells from bone marrow (BM) or peripheral blood (PB) were enriched by Ficoll gradient centrifugation. Total RNA was isolated using the RNeasy Mini Kit (Qiagen, Hilden, Germany). cDNA preparation and in vitro transcription were performed according to standard Affymetrix protocols.	biotin	Biotin labeling of antisense cRNA was performed according to standard Affymetrix protocols	Sample hybridisation was performed for 16 hours according to standard Affymetrix protocols	Samples were scanned using an Affymetrix GeneChip scanner	AML, normal karyotype (training set) FAB M1	age =53 years	872	1
CN_AML Patient 113 (U133A)	GSM311710	bone marrow mononuclear cells	AML, normal karyotype (training set) FAB M2; age =57 years; OS = 891 days; 0	Pretreatment bone marrow or peripheral blood mononuclear cells from patients with newly diagnosed acute myeloid leukemia (AML) with a normal karyotype	total RNA	Mononuclear cells from bone marrow (BM) or peripheral blood (PB) were enriched by Ficoll gradient centrifugation. Total RNA was isolated using the RNeasy Mini Kit (Qiagen, Hilden, Germany). cDNA preparation and in vitro transcription were performed according to standard Affymetrix protocols.	biotin	Biotin labeling of antisense cRNA was performed according to standard Affymetrix protocols	Sample hybridisation was performed for 16 hours according to standard Affymetrix protocols	Samples were scanned using an Affymetrix GeneChip scanner	AML, normal karyotype (training set) FAB M2	age =57 years	891	0
CN_AML Patient 163 (U133A)	GSM311760	bone marrow mononuclear cells	AML, normal karyotype (training set) FAB M1; age =32 years; OS = 916 days; 0	Pretreatment bone marrow or peripheral blood mononuclear cells from patients with newly diagnosed acute myeloid leukemia (AML) with a normal karyotype	total RNA	Mononuclear cells from bone marrow (BM) or peripheral blood (PB) were enriched by Ficoll gradient centrifugation. Total RNA was isolated using the RNeasy Mini Kit (Qiagen, Hilden, Germany). cDNA preparation and in vitro transcription were performed according to standard Affymetrix protocols.	biotin	Biotin labeling of antisense cRNA was performed according to standard Affymetrix protocols	Sample hybridisation was performed for 16 hours according to standard Affymetrix protocols	Samples were scanned using an Affymetrix GeneChip scanner	AML, normal karyotype (training set) FAB M1	age =32 years	916	0
CN_AML Patient 27 (U133A)	GSM311624	bone marrow mononuclear cells	AML, normal karyotype (training set) FAB M6; age =76 years; OS = 924 days; 0	Pretreatment bone marrow or peripheral blood mononuclear cells from patients with newly diagnosed acute myeloid leukemia (AML) with a normal karyotype	total RNA	Mononuclear cells from bone marrow (BM) or peripheral blood (PB) were enriched by Ficoll gradient centrifugation. Total RNA was isolated using the RNeasy Mini Kit (Qiagen, Hilden, Germany). cDNA preparation and in vitro transcription were performed according to standard Affymetrix protocols.	biotin	Biotin labeling of antisense cRNA was performed according to standard Affymetrix protocols	Sample hybridisation was performed for 16 hours according to standard Affymetrix protocols	Samples were scanned using an Affymetrix GeneChip scanner	AML, normal karyotype (training set) FAB M6	age =76 years	924	0
CN_AML Patient 140 (U133A)	GSM311737	bone marrow mononuclear cells	AML, normal karyotype (training set) FAB M4; age =37 years; OS = 999 days; 1	Pretreatment bone marrow or peripheral blood mononuclear cells from patients with newly diagnosed acute myeloid leukemia (AML) with a normal karyotype	total RNA	Mononuclear cells from bone marrow (BM) or peripheral blood (PB) were enriched by Ficoll gradient centrifugation. Total RNA was isolated using the RNeasy Mini Kit (Qiagen, Hilden, Germany). cDNA preparation and in vitro transcription were performed according to standard Affymetrix protocols.	biotin	Biotin labeling of antisense cRNA was performed according to standard Affymetrix protocols	Sample hybridisation was performed for 16 hours according to standard Affymetrix protocols	Samples were scanned using an Affymetrix GeneChip scanner	AML, normal karyotype (training set) FAB M4	age =37 years	999	1
CN_AML Patient 67 (U133A)	GSM311664	bone marrow mononuclear cells	AML, normal karyotype (training set) FAB M2; age =76 years; OS = 1102 days; 1	Pretreatment bone marrow or peripheral blood mononuclear cells from patients with newly diagnosed acute myeloid leukemia (AML) with a normal karyotype	total RNA	Mononuclear cells from bone marrow (BM) or peripheral blood (PB) were enriched by Ficoll gradient centrifugation. Total RNA was isolated using the RNeasy Mini Kit (Qiagen, Hilden, Germany). cDNA preparation and in vitro transcription were performed according to standard Affymetrix protocols.	biotin	Biotin labeling of antisense cRNA was performed according to standard Affymetrix protocols	Sample hybridisation was performed for 16 hours according to standard Affymetrix protocols	Samples were scanned using an Affymetrix GeneChip scanner	AML, normal karyotype (training set) FAB M2	age =76 years	1102	1
CN_AML Patient 33 (U133A)	GSM311630	bone marrow mononuclear cells	AML, normal karyotype (training set) FAB M6; age =55 years; OS = 1103 days; 0	Pretreatment bone marrow or peripheral blood mononuclear cells from patients with newly diagnosed acute myeloid leukemia (AML) with a normal karyotype	total RNA	Mononuclear cells from bone marrow (BM) or peripheral blood (PB) were enriched by Ficoll gradient centrifugation. Total RNA was isolated using the RNeasy Mini Kit (Qiagen, Hilden, Germany). cDNA preparation and in vitro transcription were performed according to standard Affymetrix protocols.	biotin	Biotin labeling of antisense cRNA was performed according to standard Affymetrix protocols	Sample hybridisation was performed for 16 hours according to standard Affymetrix protocols	Samples were scanned using an Affymetrix GeneChip scanner	AML, normal karyotype (training set) FAB M6	age =55 years	1103	0
CN_AML Patient 145 (U133A)	GSM311742	bone marrow mononuclear cells	AML, normal karyotype (training set) FAB M1; age =68 years; OS = 1113 days; 0	Pretreatment bone marrow or peripheral blood mononuclear cells from patients with newly diagnosed acute myeloid leukemia (AML) with a normal karyotype	total RNA	Mononuclear cells from bone marrow (BM) or peripheral blood (PB) were enriched by Ficoll gradient centrifugation. Total RNA was isolated using the RNeasy Mini Kit (Qiagen, Hilden, Germany). cDNA preparation and in vitro transcription were performed according to standard Affymetrix protocols.	biotin	Biotin labeling of antisense cRNA was performed according to standard Affymetrix protocols	Sample hybridisation was performed for 16 hours according to standard Affymetrix protocols	Samples were scanned using an Affymetrix GeneChip scanner	AML, normal karyotype (training set) FAB M1	age =68 years	1113	0
CN_AML Patient 28 (U133A)	GSM311625	bone marrow mononuclear cells	AML, normal karyotype (training set) FAB M2; age =76 years; OS = 1176 days; 0	Pretreatment bone marrow or peripheral blood mononuclear cells from patients with newly diagnosed acute myeloid leukemia (AML) with a normal karyotype	total RNA	Mononuclear cells from bone marrow (BM) or peripheral blood (PB) were enriched by Ficoll gradient centrifugation. Total RNA was isolated using the RNeasy Mini Kit (Qiagen, Hilden, Germany). cDNA preparation and in vitro transcription were performed according to standard Affymetrix protocols.	biotin	Biotin labeling of antisense cRNA was performed according to standard Affymetrix protocols	Sample hybridisation was performed for 16 hours according to standard Affymetrix protocols	Samples were scanned using an Affymetrix GeneChip scanner	AML, normal karyotype (training set) FAB M2	age =76 years	1176	0
CN_AML Patient 34 (U133A)	GSM311631	bone marrow mononuclear cells	AML, normal karyotype (training set) FAB M4; age =41 years; OS = 1176 days; 0	Pretreatment bone marrow or peripheral blood mononuclear cells from patients with newly diagnosed acute myeloid leukemia (AML) with a normal karyotype	total RNA	Mononuclear cells from bone marrow (BM) or peripheral blood (PB) were enriched by Ficoll gradient centrifugation. Total RNA was isolated using the RNeasy Mini Kit (Qiagen, Hilden, Germany). cDNA preparation and in vitro transcription were performed according to standard Affymetrix protocols.	biotin	Biotin labeling of antisense cRNA was performed according to standard Affymetrix protocols	Sample hybridisation was performed for 16 hours according to standard Affymetrix protocols	Samples were scanned using an Affymetrix GeneChip scanner	AML, normal karyotype (training set) FAB M4	age =41 years	1176	0
CN_AML Patient 35 (U133A)	GSM311632	bone marrow mononuclear cells	AML, normal karyotype (training set) FAB M4; age =45 years; OS = 1176 days; 0	Pretreatment bone marrow or peripheral blood mononuclear cells from patients with newly diagnosed acute myeloid leukemia (AML) with a normal karyotype	total RNA	Mononuclear cells from bone marrow (BM) or peripheral blood (PB) were enriched by Ficoll gradient centrifugation. Total RNA was isolated using the RNeasy Mini Kit (Qiagen, Hilden, Germany). cDNA preparation and in vitro transcription were performed according to standard Affymetrix protocols.	biotin	Biotin labeling of antisense cRNA was performed according to standard Affymetrix protocols	Sample hybridisation was performed for 16 hours according to standard Affymetrix protocols	Samples were scanned using an Affymetrix GeneChip scanner	AML, normal karyotype (training set) FAB M4	age =45 years	1176	0
CN_AML Patient 39 (U133A)	GSM311636	bone marrow mononuclear cells	AML, normal karyotype (training set) FAB M4; age =73 years; OS = 1176 days; 0	Pretreatment bone marrow or peripheral blood mononuclear cells from patients with newly diagnosed acute myeloid leukemia (AML) with a normal karyotype	total RNA	Mononuclear cells from bone marrow (BM) or peripheral blood (PB) were enriched by Ficoll gradient centrifugation. Total RNA was isolated using the RNeasy Mini Kit (Qiagen, Hilden, Germany). cDNA preparation and in vitro transcription were performed according to standard Affymetrix protocols.	biotin	Biotin labeling of antisense cRNA was performed according to standard Affymetrix protocols	Sample hybridisation was performed for 16 hours according to standard Affymetrix protocols	Samples were scanned using an Affymetrix GeneChip scanner	AML, normal karyotype (training set) FAB M4	age =73 years	1176	0
CN_AML Patient 41 (U133A)	GSM311638	bone marrow mononuclear cells	AML, normal karyotype (training set) FAB M6; age =34 years; OS = 1176 days; 0	Pretreatment bone marrow or peripheral blood mononuclear cells from patients with newly diagnosed acute myeloid leukemia (AML) with a normal karyotype	total RNA	Mononuclear cells from bone marrow (BM) or peripheral blood (PB) were enriched by Ficoll gradient centrifugation. Total RNA was isolated using the RNeasy Mini Kit (Qiagen, Hilden, Germany). cDNA preparation and in vitro transcription were performed according to standard Affymetrix protocols.	biotin	Biotin labeling of antisense cRNA was performed according to standard Affymetrix protocols	Sample hybridisation was performed for 16 hours according to standard Affymetrix protocols	Samples were scanned using an Affymetrix GeneChip scanner	AML, normal karyotype (training set) FAB M6	age =34 years	1176	0
CN_AML Patient 44 (U133A)	GSM311641	bone marrow mononuclear cells	AML, normal karyotype (training set) FAB M0; age =34 years; OS = 1176 days; 0	Pretreatment bone marrow or peripheral blood mononuclear cells from patients with newly diagnosed acute myeloid leukemia (AML) with a normal karyotype	total RNA	Mononuclear cells from bone marrow (BM) or peripheral blood (PB) were enriched by Ficoll gradient centrifugation. Total RNA was isolated using the RNeasy Mini Kit (Qiagen, Hilden, Germany). cDNA preparation and in vitro transcription were performed according to standard Affymetrix protocols.	biotin	Biotin labeling of antisense cRNA was performed according to standard Affymetrix protocols	Sample hybridisation was performed for 16 hours according to standard Affymetrix protocols	Samples were scanned using an Affymetrix GeneChip scanner	AML, normal karyotype (training set) FAB M0	age =34 years	1176	0
CN_AML Patient 52 (U133A)	GSM311649	bone marrow mononuclear cells	AML, normal karyotype (training set) FAB M4; age =59 years; OS = 1176 days; 0	Pretreatment bone marrow or peripheral blood mononuclear cells from patients with newly diagnosed acute myeloid leukemia (AML) with a normal karyotype	total RNA	Mononuclear cells from bone marrow (BM) or peripheral blood (PB) were enriched by Ficoll gradient centrifugation. Total RNA was isolated using the RNeasy Mini Kit (Qiagen, Hilden, Germany). cDNA preparation and in vitro transcription were performed according to standard Affymetrix protocols.	biotin	Biotin labeling of antisense cRNA was performed according to standard Affymetrix protocols	Sample hybridisation was performed for 16 hours according to standard Affymetrix protocols	Samples were scanned using an Affymetrix GeneChip scanner	AML, normal karyotype (training set) FAB M4	age =59 years	1176	0
CN_AML Patient 58 (U133A)	GSM311655	bone marrow mononuclear cells	AML, normal karyotype (training set) FAB M4; age =43 years; OS = 1176 days; 0	Pretreatment bone marrow or peripheral blood mononuclear cells from patients with newly diagnosed acute myeloid leukemia (AML) with a normal karyotype	total RNA	Mononuclear cells from bone marrow (BM) or peripheral blood (PB) were enriched by Ficoll gradient centrifugation. Total RNA was isolated using the RNeasy Mini Kit (Qiagen, Hilden, Germany). cDNA preparation and in vitro transcription were performed according to standard Affymetrix protocols.	biotin	Biotin labeling of antisense cRNA was performed according to standard Affymetrix protocols	Sample hybridisation was performed for 16 hours according to standard Affymetrix protocols	Samples were scanned using an Affymetrix GeneChip scanner	AML, normal karyotype (training set) FAB M4	age =43 years	1176	0
CN_AML Patient 64 (U133A)	GSM311661	bone marrow mononuclear cells	AML, normal karyotype (training set) FAB M2; age =46 years; OS = 1176 days; 0	Pretreatment bone marrow or peripheral blood mononuclear cells from patients with newly diagnosed acute myeloid leukemia (AML) with a normal karyotype	total RNA	Mononuclear cells from bone marrow (BM) or peripheral blood (PB) were enriched by Ficoll gradient centrifugation. Total RNA was isolated using the RNeasy Mini Kit (Qiagen, Hilden, Germany). cDNA preparation and in vitro transcription were performed according to standard Affymetrix protocols.	biotin	Biotin labeling of antisense cRNA was performed according to standard Affymetrix protocols	Sample hybridisation was performed for 16 hours according to standard Affymetrix protocols	Samples were scanned using an Affymetrix GeneChip scanner	AML, normal karyotype (training set) FAB M2	age =46 years	1176	0
CN_AML Patient 84 (U133A)	GSM311681	bone marrow mononuclear cells	AML, normal karyotype (training set) FAB M5; age =39 years; OS = 1176 days; 0	Pretreatment bone marrow or peripheral blood mononuclear cells from patients with newly diagnosed acute myeloid leukemia (AML) with a normal karyotype	total RNA	Mononuclear cells from bone marrow (BM) or peripheral blood (PB) were enriched by Ficoll gradient centrifugation. Total RNA was isolated using the RNeasy Mini Kit (Qiagen, Hilden, Germany). cDNA preparation and in vitro transcription were performed according to standard Affymetrix protocols.	biotin	Biotin labeling of antisense cRNA was performed according to standard Affymetrix protocols	Sample hybridisation was performed for 16 hours according to standard Affymetrix protocols	Samples were scanned using an Affymetrix GeneChip scanner	AML, normal karyotype (training set) FAB M5	age =39 years	1176	0
CN_AML Patient 86 (U133A)	GSM311683	bone marrow mononuclear cells	AML, normal karyotype (training set) FAB M5; age =72 years; OS = 1176 days; 0	Pretreatment bone marrow or peripheral blood mononuclear cells from patients with newly diagnosed acute myeloid leukemia (AML) with a normal karyotype	total RNA	Mononuclear cells from bone marrow (BM) or peripheral blood (PB) were enriched by Ficoll gradient centrifugation. Total RNA was isolated using the RNeasy Mini Kit (Qiagen, Hilden, Germany). cDNA preparation and in vitro transcription were performed according to standard Affymetrix protocols.	biotin	Biotin labeling of antisense cRNA was performed according to standard Affymetrix protocols	Sample hybridisation was performed for 16 hours according to standard Affymetrix protocols	Samples were scanned using an Affymetrix GeneChip scanner	AML, normal karyotype (training set) FAB M5	age =72 years	1176	0
CN_AML Patient 107 (U133A)	GSM311704	bone marrow mononuclear cells	AML, normal karyotype (training set) FAB M4; age =47 years; OS = 1176 days; 0	Pretreatment bone marrow or peripheral blood mononuclear cells from patients with newly diagnosed acute myeloid leukemia (AML) with a normal karyotype	total RNA	Mononuclear cells from bone marrow (BM) or peripheral blood (PB) were enriched by Ficoll gradient centrifugation. Total RNA was isolated using the RNeasy Mini Kit (Qiagen, Hilden, Germany). cDNA preparation and in vitro transcription were performed according to standard Affymetrix protocols.	biotin	Biotin labeling of antisense cRNA was performed according to standard Affymetrix protocols	Sample hybridisation was performed for 16 hours according to standard Affymetrix protocols	Samples were scanned using an Affymetrix GeneChip scanner	AML, normal karyotype (training set) FAB M4	age =47 years	1176	0
CN_AML Patient 129 (U133A)	GSM311726	bone marrow mononuclear cells	AML, normal karyotype (training set) FAB M5; age =17 years; OS = 1176 days; 0	Pretreatment bone marrow or peripheral blood mononuclear cells from patients with newly diagnosed acute myeloid leukemia (AML) with a normal karyotype	total RNA	Mononuclear cells from bone marrow (BM) or peripheral blood (PB) were enriched by Ficoll gradient centrifugation. Total RNA was isolated using the RNeasy Mini Kit (Qiagen, Hilden, Germany). cDNA preparation and in vitro transcription were performed according to standard Affymetrix protocols.	biotin	Biotin labeling of antisense cRNA was performed according to standard Affymetrix protocols	Sample hybridisation was performed for 16 hours according to standard Affymetrix protocols	Samples were scanned using an Affymetrix GeneChip scanner	AML, normal karyotype (training set) FAB M5	age =17 years	1176	0
CN_AML Patient 131 (U133A)	GSM311728	bone marrow mononuclear cells	AML, normal karyotype (training set) FAB M4; age =65 years; OS = 1176 days; 0	Pretreatment bone marrow or peripheral blood mononuclear cells from patients with newly diagnosed acute myeloid leukemia (AML) with a normal karyotype	total RNA	Mononuclear cells from bone marrow (BM) or peripheral blood (PB) were enriched by Ficoll gradient centrifugation. Total RNA was isolated using the RNeasy Mini Kit (Qiagen, Hilden, Germany). cDNA preparation and in vitro transcription were performed according to standard Affymetrix protocols.	biotin	Biotin labeling of antisense cRNA was performed according to standard Affymetrix protocols	Sample hybridisation was performed for 16 hours according to standard Affymetrix protocols	Samples were scanned using an Affymetrix GeneChip scanner	AML, normal karyotype (training set) FAB M4	age =65 years	1176	0
CN_AML Patient 132 (U133A)	GSM311729	bone marrow mononuclear cells	AML, normal karyotype (training set) FAB M2; age =20 years; OS = 1176 days; 0	Pretreatment bone marrow or peripheral blood mononuclear cells from patients with newly diagnosed acute myeloid leukemia (AML) with a normal karyotype	total RNA	Mononuclear cells from bone marrow (BM) or peripheral blood (PB) were enriched by Ficoll gradient centrifugation. Total RNA was isolated using the RNeasy Mini Kit (Qiagen, Hilden, Germany). cDNA preparation and in vitro transcription were performed according to standard Affymetrix protocols.	biotin	Biotin labeling of antisense cRNA was performed according to standard Affymetrix protocols	Sample hybridisation was performed for 16 hours according to standard Affymetrix protocols	Samples were scanned using an Affymetrix GeneChip scanner	AML, normal karyotype (training set) FAB M2	age =20 years	1176	0
CN_AML Patient 134 (U133A)	GSM311731	bone marrow mononuclear cells	AML, normal karyotype (training set) FAB M4; age =66 years; OS = 1176 days; 0	Pretreatment bone marrow or peripheral blood mononuclear cells from patients with newly diagnosed acute myeloid leukemia (AML) with a normal karyotype	total RNA	Mononuclear cells from bone marrow (BM) or peripheral blood (PB) were enriched by Ficoll gradient centrifugation. Total RNA was isolated using the RNeasy Mini Kit (Qiagen, Hilden, Germany). cDNA preparation and in vitro transcription were performed according to standard Affymetrix protocols.	biotin	Biotin labeling of antisense cRNA was performed according to standard Affymetrix protocols	Sample hybridisation was performed for 16 hours according to standard Affymetrix protocols	Samples were scanned using an Affymetrix GeneChip scanner	AML, normal karyotype (training set) FAB M4	age =66 years	1176	0
CN_AML Patient 139 (U133A)	GSM311736	bone marrow mononuclear cells	AML, normal karyotype (training set) FAB M4; age =54 years; OS = 1176 days; 0	Pretreatment bone marrow or peripheral blood mononuclear cells from patients with newly diagnosed acute myeloid leukemia (AML) with a normal karyotype	total RNA	Mononuclear cells from bone marrow (BM) or peripheral blood (PB) were enriched by Ficoll gradient centrifugation. Total RNA was isolated using the RNeasy Mini Kit (Qiagen, Hilden, Germany). cDNA preparation and in vitro transcription were performed according to standard Affymetrix protocols.	biotin	Biotin labeling of antisense cRNA was performed according to standard Affymetrix protocols	Sample hybridisation was performed for 16 hours according to standard Affymetrix protocols	Samples were scanned using an Affymetrix GeneChip scanner	AML, normal karyotype (training set) FAB M4	age =54 years	1176	0
CN_AML Patient 141 (U133A)	GSM311738	bone marrow mononuclear cells	AML, normal karyotype (training set) FAB M2; age =55 years; OS = 1176 days; 0	Pretreatment bone marrow or peripheral blood mononuclear cells from patients with newly diagnosed acute myeloid leukemia (AML) with a normal karyotype	total RNA	Mononuclear cells from bone marrow (BM) or peripheral blood (PB) were enriched by Ficoll gradient centrifugation. Total RNA was isolated using the RNeasy Mini Kit (Qiagen, Hilden, Germany). cDNA preparation and in vitro transcription were performed according to standard Affymetrix protocols.	biotin	Biotin labeling of antisense cRNA was performed according to standard Affymetrix protocols	Sample hybridisation was performed for 16 hours according to standard Affymetrix protocols	Samples were scanned using an Affymetrix GeneChip scanner	AML, normal karyotype (training set) FAB M2	age =55 years	1176	0
CN_AML Patient 148 (U133A)	GSM311745	bone marrow mononuclear cells	AML, normal karyotype (training set) FAB M1; age =67 years; OS = 1176 days; 0	Pretreatment bone marrow or peripheral blood mononuclear cells from patients with newly diagnosed acute myeloid leukemia (AML) with a normal karyotype	total RNA	Mononuclear cells from bone marrow (BM) or peripheral blood (PB) were enriched by Ficoll gradient centrifugation. Total RNA was isolated using the RNeasy Mini Kit (Qiagen, Hilden, Germany). cDNA preparation and in vitro transcription were performed according to standard Affymetrix protocols.	biotin	Biotin labeling of antisense cRNA was performed according to standard Affymetrix protocols	Sample hybridisation was performed for 16 hours according to standard Affymetrix protocols	Samples were scanned using an Affymetrix GeneChip scanner	AML, normal karyotype (training set) FAB M1	age =67 years	1176	0
CN_AML Patient 150 (U133A)	GSM311747	bone marrow mononuclear cells	AML, normal karyotype (training set) FAB M4; age =71 years; OS = 1176 days; 0	Pretreatment bone marrow or peripheral blood mononuclear cells from patients with newly diagnosed acute myeloid leukemia (AML) with a normal karyotype	total RNA	Mononuclear cells from bone marrow (BM) or peripheral blood (PB) were enriched by Ficoll gradient centrifugation. Total RNA was isolated using the RNeasy Mini Kit (Qiagen, Hilden, Germany). cDNA preparation and in vitro transcription were performed according to standard Affymetrix protocols.	biotin	Biotin labeling of antisense cRNA was performed according to standard Affymetrix protocols	Sample hybridisation was performed for 16 hours according to standard Affymetrix protocols	Samples were scanned using an Affymetrix GeneChip scanner	AML, normal karyotype (training set) FAB M4	age =71 years	1176	0
CN_AML Patient 151 (U133A)	GSM311748	bone marrow mononuclear cells	AML, normal karyotype (training set) FAB M5; age =40 years; OS = 1176 days; 0	Pretreatment bone marrow or peripheral blood mononuclear cells from patients with newly diagnosed acute myeloid leukemia (AML) with a normal karyotype	total RNA	Mononuclear cells from bone marrow (BM) or peripheral blood (PB) were enriched by Ficoll gradient centrifugation. Total RNA was isolated using the RNeasy Mini Kit (Qiagen, Hilden, Germany). cDNA preparation and in vitro transcription were performed according to standard Affymetrix protocols.	biotin	Biotin labeling of antisense cRNA was performed according to standard Affymetrix protocols	Sample hybridisation was performed for 16 hours according to standard Affymetrix protocols	Samples were scanned using an Affymetrix GeneChip scanner	AML, normal karyotype (training set) FAB M5	age =40 years	1176	0
CN_AML Patient 152 (U133A)	GSM311749	bone marrow mononuclear cells	AML, normal karyotype (training set) FAB M1; age =38 years; OS = 1176 days; 0	Pretreatment bone marrow or peripheral blood mononuclear cells from patients with newly diagnosed acute myeloid leukemia (AML) with a normal karyotype	total RNA	Mononuclear cells from bone marrow (BM) or peripheral blood (PB) were enriched by Ficoll gradient centrifugation. Total RNA was isolated using the RNeasy Mini Kit (Qiagen, Hilden, Germany). cDNA preparation and in vitro transcription were performed according to standard Affymetrix protocols.	biotin	Biotin labeling of antisense cRNA was performed according to standard Affymetrix protocols	Sample hybridisation was performed for 16 hours according to standard Affymetrix protocols	Samples were scanned using an Affymetrix GeneChip scanner	AML, normal karyotype (training set) FAB M1	age =38 years	1176	0
CN_AML Patient 153 (U133A)	GSM311750	bone marrow mononuclear cells	AML, normal karyotype (training set) FAB M2; age =43 years; OS = 1176 days; 0	Pretreatment bone marrow or peripheral blood mononuclear cells from patients with newly diagnosed acute myeloid leukemia (AML) with a normal karyotype	total RNA	Mononuclear cells from bone marrow (BM) or peripheral blood (PB) were enriched by Ficoll gradient centrifugation. Total RNA was isolated using the RNeasy Mini Kit (Qiagen, Hilden, Germany). cDNA preparation and in vitro transcription were performed according to standard Affymetrix protocols.	biotin	Biotin labeling of antisense cRNA was performed according to standard Affymetrix protocols	Sample hybridisation was performed for 16 hours according to standard Affymetrix protocols	Samples were scanned using an Affymetrix GeneChip scanner	AML, normal karyotype (training set) FAB M2	age =43 years	1176	0
CN_AML Patient 154 (U133A)	GSM311751	bone marrow mononuclear cells	AML, normal karyotype (training set) FAB M5; age =57 years; OS = 1176 days; 0	Pretreatment bone marrow or peripheral blood mononuclear cells from patients with newly diagnosed acute myeloid leukemia (AML) with a normal karyotype	total RNA	Mononuclear cells from bone marrow (BM) or peripheral blood (PB) were enriched by Ficoll gradient centrifugation. Total RNA was isolated using the RNeasy Mini Kit (Qiagen, Hilden, Germany). cDNA preparation and in vitro transcription were performed according to standard Affymetrix protocols.	biotin	Biotin labeling of antisense cRNA was performed according to standard Affymetrix protocols	Sample hybridisation was performed for 16 hours according to standard Affymetrix protocols	Samples were scanned using an Affymetrix GeneChip scanner	AML, normal karyotype (training set) FAB M5	age =57 years	1176	0
CN_AML Patient 155 (U133A)	GSM311752	bone marrow mononuclear cells	AML, normal karyotype (training set) FAB M1; age =59 years; OS = 1176 days; 0	Pretreatment bone marrow or peripheral blood mononuclear cells from patients with newly diagnosed acute myeloid leukemia (AML) with a normal karyotype	total RNA	Mononuclear cells from bone marrow (BM) or peripheral blood (PB) were enriched by Ficoll gradient centrifugation. Total RNA was isolated using the RNeasy Mini Kit (Qiagen, Hilden, Germany). cDNA preparation and in vitro transcription were performed according to standard Affymetrix protocols.	biotin	Biotin labeling of antisense cRNA was performed according to standard Affymetrix protocols	Sample hybridisation was performed for 16 hours according to standard Affymetrix protocols	Samples were scanned using an Affymetrix GeneChip scanner	AML, normal karyotype (training set) FAB M1	age =59 years	1176	0
CN_AML Patient 156 (U133A)	GSM311753	bone marrow mononuclear cells	AML, normal karyotype (training set) FAB M1; age =29 years; OS = 1176 days; 0	Pretreatment bone marrow or peripheral blood mononuclear cells from patients with newly diagnosed acute myeloid leukemia (AML) with a normal karyotype	total RNA	Mononuclear cells from bone marrow (BM) or peripheral blood (PB) were enriched by Ficoll gradient centrifugation. Total RNA was isolated using the RNeasy Mini Kit (Qiagen, Hilden, Germany). cDNA preparation and in vitro transcription were performed according to standard Affymetrix protocols.	biotin	Biotin labeling of antisense cRNA was performed according to standard Affymetrix protocols	Sample hybridisation was performed for 16 hours according to standard Affymetrix protocols	Samples were scanned using an Affymetrix GeneChip scanner	AML, normal karyotype (training set) FAB M1	age =29 years	1176	0
CN_AML Patient 157 (U133A)	GSM311754	bone marrow mononuclear cells	AML, normal karyotype (training set) FAB M4; age =61 years; OS = 1176 days; 0	Pretreatment bone marrow or peripheral blood mononuclear cells from patients with newly diagnosed acute myeloid leukemia (AML) with a normal karyotype	total RNA	Mononuclear cells from bone marrow (BM) or peripheral blood (PB) were enriched by Ficoll gradient centrifugation. Total RNA was isolated using the RNeasy Mini Kit (Qiagen, Hilden, Germany). cDNA preparation and in vitro transcription were performed according to standard Affymetrix protocols.	biotin	Biotin labeling of antisense cRNA was performed according to standard Affymetrix protocols	Sample hybridisation was performed for 16 hours according to standard Affymetrix protocols	Samples were scanned using an Affymetrix GeneChip scanner	AML, normal karyotype (training set) FAB M4	age =61 years	1176	0
CN_AML Patient 161 (U133A)	GSM311758	bone marrow mononuclear cells	AML, normal karyotype (training set) FAB M4; age =53 years; OS = 1176 days; 0	Pretreatment bone marrow or peripheral blood mononuclear cells from patients with newly diagnosed acute myeloid leukemia (AML) with a normal karyotype	total RNA	Mononuclear cells from bone marrow (BM) or peripheral blood (PB) were enriched by Ficoll gradient centrifugation. Total RNA was isolated using the RNeasy Mini Kit (Qiagen, Hilden, Germany). cDNA preparation and in vitro transcription were performed according to standard Affymetrix protocols.	biotin	Biotin labeling of antisense cRNA was performed according to standard Affymetrix protocols	Sample hybridisation was performed for 16 hours according to standard Affymetrix protocols	Samples were scanned using an Affymetrix GeneChip scanner	AML, normal karyotype (training set) FAB M4	age =53 years	1176	0
