# Supplementary material for: Identification of Survival-Related Genes in Acute Myeloid Leukemia (AML) Based on Cytogenetically Normal AML Samples Using Weighted Gene Coexpression Network Analysis
Source: Dis Markers. 2022 Sep 29;2022:5423694. doi: 10.1155/2022/5423694 (PMC9537620; doi:10.1155/2022/5423694)
Supplement: Supplementary 10 — Table 4S: detailed clinical information for the 133 AML PB samples from TCGA database. [file 5423694.f10.txt]

Table 4S. Detailed clinical information for the 133 AML PB samples from TCGA database
bcr-patient-barcode	birth_days_to	gender	race	history_other_malignancy	history_hematologic_disorder	history_neoadjuvant_treatment	history_neoadjuvant_hydroxyurea_tx	hydroxyurea_tx_days	total_dose	history_exposure_leukemogenic_agents	history_chemical_exposure_other	vital_status	last_contact_days_to	death_days_to	cells_used_for_analysis_source	initial_pathologic_dx_year	age_at_diagnosis	percent_blasts_peripheral_blood	fab_category	cyto_and_immuno_test_performed	percent_cellularity	wbc_24hr_of_banking	hemoglobin_24hr_of_banking	platelet_count_preresection	blast_count	promyelocytes_count	myelocytes_24hr_of_banking	metamyelocytes_24hr_of_banking	bands_24hr_of_banking	segs_24hr_of_banking	basophils_count	basophils_count	lymphocytes_count	monocytes_count	prolymphocytes_24hr_of_banking	promonocytes_24hr_of_banking	abnormal_lymphocyte_percent	cytogenetics_testing_performed	metaphases_count	cyto_risk_group	cytogenetic_abnormality_type	cyto_abnormality_type_other	fish_performed_indicator	fish_abnormality_detected	test_performed_indicator	fish_performed_outcome	molecular_abnormality_detected	molecular_abnormality_results	informed_consent_verified
TCGA-AB-2803	-22584	FEMALE	WHITE	No	NO	No	NO	0	0	No Exposure	[Not Available]	Dead	[Not Available]	792	Bone marrow aspirate	2001	61	44	M3	MPX Positive|NSE Negative|TDT Not Tested|CD3 Not Tested|CD5 Not Tested|CD7 Negative|CD10 Not Tested|CD14 Negative|CD15 Negative|CD19 Negative|CD20 Not Tested|CD23 Not Tested|CD25 Not Tested|CD33 Positive|CD34 Negative|CD45 Not Tested|CD56 Negative|CD117 Positive|HLA-DR Negative|Other CD Not Tested	90	1	10	90	0	0	0	0	0	9	0	0	91	0	0	0	0	YES	25	Favorable	Normal	t(15;17)	YES	YES	PML-RAR	95	YES	PML-RAR Positive|FLT3 Mutation Negative|IDH1 R132 Negative|IDH1 R140 Negative|IDH1 R172 Negative|Activating RAS Negative|NPMc Negative	YES
TCGA-AB-2806	-16892	MALE	WHITE	No	NO	Yes	YES	3	4000	None	[Not Available]	Dead	[Not Available]	945	Bone marrow aspirate	2002	46	90	M1	MPX Positive|NSE Negative|TDT Not Tested|CD3 Not Tested|CD5 Not Tested|CD7 Not Tested|CD10 Not Tested|CD14 Not Tested|CD15 Positive|CD19 Positive|CD20 Not Tested|CD23 Not Tested|CD25 Not Tested|CD33 Positive|CD34 Positive|CD45 Positive|CD56 Not Tested|CD117 Positive|HLA-DR Positive|Other CD Not Tested	[Not Available]	29	9	90	81	13	0	0	0	0	0	0	6	0	0	0	0	YES	20	Favorable	t(8;21)	[Not Available]	NO	[Not Available]	[Not Available]	[Not Available]	[Not Available]	FLT3 Mutation Negative|IDH1 R132 Negative|IDH1 R140 Negative|IDH1 R172 Negative|Activating RAS Negative|NPMc Negative	YES
TCGA-AB-2808	-8521	MALE	WHITE	No	NO	No	NO	0	0	No Exposure	[Not Available]	Alive	2861	[Not Applicable]	Bone marrow aspirate	2002	23	59	M2	MPX Positive|NSE Negative|TDT Not Tested|CD3 Not Tested|CD5 Not Tested|CD7 Positive|CD10 Not Tested|CD14 Not Tested|CD15 Not Tested|CD19 Not Tested|CD20 Not Tested|CD23 Not Tested|CD25 Not Tested|CD33 Positive|CD34 Positive|CD45 Positive|CD56 Positive|CD117 Positive|HLA-DR Positive|Other CD Not Tested	70	32	7	38	0	0	0	0	21	7	2	0	15	9	0	0	0	YES	17	Intermediate/Normal	Normal	[Not Available]	YES	NO	[Not Available]	[Not Available]	[Not Available]	FLT3 Mutation Negative|IDH1 R132 Negative|IDH1 R140 Negative|IDH1 R172 Negative|Activating RAS Negative|NPMc Negative	YES
TCGA-AB-2810	-27971	FEMALE	BLACK OR AFRICAN AMERICAN	No	NO	No	NO	0	0	None	[Not Available]	Dead	[Not Available]	31	Bone marrow aspirate	2002	76	48	M2	MPX Positive|NSE Negative|TDT Not Tested|CD3 Not Tested|CD5 Not Tested|CD7 Not Tested|CD10 Not Tested|CD14 Not Tested|CD15 Not Tested|CD19 Not Tested|CD20 Not Tested|CD23 Not Tested|CD25 Not Tested|CD33 Positive|CD34 Not Tested|CD45 Not Tested|CD56 Not Tested|CD117 Positive|HLA-DR Positive|Other CD Not Tested	95	62	10	32	88	0	3	1	1	1	0	0	4	2	0	0	0	NO	[Not Available]	[Not Available]	[Not Available]	No	NO	[Not Available]	[Not Available]	[Not Available]	[Not Available]	FLT3 Mutation Negative|IDH1 R132 Negative|IDH1 R140 Positive|IDH1 R172 Negative|Activating RAS Negative|NPMc Positive	YES
TCGA-AB-2813	-28581	MALE	WHITE	No	NO	No	NO	[Not Available]	[Not Available]	[Not Available]	[Not Available]	Dead	[Not Available]	31	Bone marrow aspirate	2005	78	40	M4	MPX Positive|NSE Negative|TDT Not Tested|CD3 Not Tested|CD5 Not Tested|CD7 Not Tested|CD10 Not Tested|CD14 Positive|CD15 Not Tested|CD19 Not Tested|CD20 Not Tested|CD23 Not Tested|CD25 Not Tested|CD33 Positive|CD34 Positive|CD45 Not Tested|CD56 Positive|CD117 Positive|HLA-DR Not Tested|Other CD Not Tested	80	10	10	98	6	3	4	3	7	13	0	0	23	25	0	14	0	YES	20	Poor	Complex - >= 3 distinct abnormalities|del(5q) / 5q-	21	YES	YES	BCR-ABL	23	[Not Available]	FLT3 Mutation Negative|IDH1 R132 Negative|IDH1 R140 Negative|IDH1 R172 Negative|Activating RAS Negative|NPMc Negative	YES
TCGA-AB-2814	-14427	FEMALE	WHITE	No	NO	No	NO	0	0	None	[Not Available]	Dead	[Not Available]	792	Bone marrow aspirate	2003	39	75	M0 Undifferentiated	MPX Negative|NSE Negative|TDT Not Tested|CD3 Not Tested|CD5 Not Tested|CD7 Positive|CD10 Not Tested|CD14 Not Tested|CD15 Not Tested|CD19 Not Tested|CD20 Not Tested|CD23 Not Tested|CD25 Not Tested|CD33 Positive|CD34 Positive|CD45 Not Tested|CD56 Not Tested|CD117 Positive|HLA-DR Not Tested|Other CD Not Tested	10	2	10	215	4	0	0	0	3	8	0	0	60	9	0	0	16	YES	20	Intermediate/Normal	del(5q) / 5q-	[Not Available]	YES	NO	PML-RAR	3	[Not Available]	FLT3 Mutation Negative|IDH1 R132 Negative|IDH1 R140 Negative|IDH1 R172 Negative|Activating RAS Negative|NPMc Negative	YES
TCGA-AB-2815	-17988	MALE	WHITE	No	NO	Yes	YES	3	5000	None	[Not Available]	Dead	[Not Available]	822	Bone marrow aspirate	2004	49	81	M4	MPX Positive|NSE Positive|TDT Not Tested|CD3 Not Tested|CD5 Not Tested|CD7 Not Tested|CD10 Not Tested|CD14 Negative|CD15 Not Tested|CD19 Not Tested|CD20 Not Tested|CD23 Not Tested|CD25 Not Tested|CD33 Positive|CD34 Positive|CD45 Not Tested|CD56 Negative|CD117 Positive|HLA-DR Positive|Other CD Negative	95	57	8	14	48	0	0	0	0	2	1	0	11	26	0	0	11	YES	20	Favorable	inv(16)	[Not Available]	YES	YES	BCR-ABL|PML-RAR|CBF-Beta	4|1|59	[Not Available]	FLT3 Mutation Negative|IDH1 R132 Negative|IDH1 R140 Negative|IDH1 R172 Negative|Activating RAS Negative|NPMc Negative	YES
TCGA-AB-2816	-20939	FEMALE	WHITE	No	NO	Yes	YES	3	11000	None	[Not Available]	Dead	[Not Available]	245	Bone marrow aspirate	2003	57	90	M4	MPX Positive|NSE Negative|TDT Not Tested|CD3 Not Tested|CD5 Not Tested|CD7 Positive|CD10 Not Tested|CD14 Positive|CD15 Not Tested|CD19 Negative|CD20 Not Tested|CD23 Not Tested|CD25 Not Tested|CD33 Positive|CD34 Negative|CD45 Positive|CD56 Negative|CD117 Positive|HLA-DR Positive|Other CD Positive	80	88	10	56	84	0	0	0	0	0	0	0	3	3	0	0	10	YES	20	Intermediate/Normal	Normal	[Not Available]	NO	[Not Available]	[Not Available]	[Not Available]	[Not Available]	FLT3 Mutation Positive|IDH1 R132 Positive|IDH1 R140 Negative|IDH1 R172 Negative|Activating RAS Positive|NPMc Positive	YES
TCGA-AB-2817	-23376	MALE	WHITE	No	NO	No	NO	[Not Available]	[Not Available]	None	[Not Available]	Dead	[Not Available]	273	Bone marrow aspirate	2005	64	57	M2	MPX Positive|NSE Negative|TDT Not Tested|CD3 Not Tested|CD5 Not Tested|CD7 Not Tested|CD10 Negative|CD14 Negative|CD15 Not Tested|CD19 Positive|CD20 Negative|CD23 Not Tested|CD25 Not Tested|CD33 Not Tested|CD34 Positive|CD45 Not Tested|CD56 Not Tested|CD117 Positive|HLA-DR Not Tested|Other CD Negative	90	77	13	19	70	3	0	6	7	3	1	0	8	2	0	0	0	YES	20	Poor	Normal|del(7q) / 7q-	t(9;22)	YES	YES	BCR-ABL	97	[Not Available]	FLT3 Mutation Negative|IDH1 R132 Negative|IDH1 R140 Negative|IDH1 R172 Negative|Activating RAS Negative|NPMc Negative	YES
TCGA-AB-2819	-19054	FEMALE	WHITE	Yes	NO	No	NO	[Not Available]	[Not Available]	None	[Not Available]	Alive	2496	[Not Applicable]	Bone marrow aspirate	2003	52	67	M2	MPX Positive|NSE Negative|TDT Negative|CD3 Not Tested|CD5 Not Tested|CD7 Not Tested|CD10 Negative|CD14 Not Tested|CD15 Not Tested|CD19 Positive|CD20 Not Tested|CD23 Not Tested|CD25 Not Tested|CD33 Negative|CD34 Positive|CD45 Positive|CD56 Positive|CD117 Positive|HLA-DR Positive|Other CD Negative	60	4	9	22	18	0	0	1	6	22	0	0	45	8	0	0	0	YES	20	Favorable	Normal|t(8;21)	[Not Available]	NO	[Not Available]	[Not Available]	[Not Available]	[Not Available]	FLT3 Mutation Negative|IDH1 R132 Negative|IDH1 R140 Negative|IDH1 R172 Negative|Activating RAS Negative|NPMc Negative	YES
TCGA-AB-2820	-27971	MALE	WHITE	No	NO	No	NO	[Not Available]	[Not Available]	None	[Not Available]	Dead	[Not Available]	0	Bone marrow aspirate	2003	76	74	M0 Undifferentiated	MPX Negative|NSE Negative|TDT Not Tested|CD3 Not Tested|CD5 Not Tested|CD7 Not Tested|CD10 Not Tested|CD14 Not Tested|CD15 Not Tested|CD19 Negative|CD20 Not Tested|CD23 Negative|CD25 Not Tested|CD33 Positive|CD34 Positive|CD45 Not Tested|CD56 Not Tested|CD117 Positive|HLA-DR Positive|Other CD Not Tested	90	15	9	85	82	0	0	0	0	0	0	0	18	1	0	0	0	YES	17	Poor	Complex - >= 3 distinct abnormalities|+8	[Not Available]	NO	[Not Available]	[Not Available]	[Not Available]	[Not Available]	FLT3 Mutation Negative|IDH1 R132 Negative|IDH1 R140 Negative|IDH1 R172 Negative|Activating RAS Negative|NPMc Negative	YES
TCGA-AB-2821	-23527	MALE	WHITE	No	NO	No	NO	[Not Available]	[Not Available]	[Not Available]	[Not Available]	Dead	[Not Available]	822	Bone marrow aspirate	2005	64	61	M1	MPX Positive|NSE Negative|TDT Not Tested|CD3 Not Tested|CD5 Not Tested|CD7 Not Tested|CD10 Not Tested|CD14 Not Tested|CD15 Not Tested|CD19 Not Tested|CD20 Not Tested|CD23 Not Tested|CD25 Not Tested|CD33 Not Tested|CD34 Positive|CD45 Not Tested|CD56 Not Tested|CD117 Positive|HLA-DR Positive|Other CD Not Tested	20	1	8	42	5	0	0	0	0	13	0	0	74	6	0	0	2	YES	20	Poor	Normal|+8	[Not Available]	YES	YES	8	57	[Not Available]	FLT3 Mutation Negative|IDH1 R132 Positive|IDH1 R140 Negative|IDH1 R172 Positive|Activating RAS Negative|NPMc Negative	YES
TCGA-AB-2822	-24017	MALE	WHITE	No	NO	No	NO	[Not Available]	[Not Available]	None	[Not Available]	Dead	[Not Available]	973	Bone marrow aspirate	2003	65	99	M0 Undifferentiated	MPX Negative|NSE Negative|TDT Not Tested|CD3 Not Tested|CD5 Not Tested|CD7 Not Tested|CD10 Not Tested|CD14 Not Tested|CD15 Not Tested|CD19 Not Tested|CD20 Not Tested|CD23 Not Tested|CD25 Not Tested|CD33 Negative|CD34 Positive|CD45 Not Tested|CD56 Negative|CD117 Positive|HLA-DR Not Tested|Other CD Not Tested	50	3	9	16	34	0	0	0	0	1	0	0	45	4	0	0	16	YES	20	Poor	8	[Not Available]	NO	[Not Available]	[Not Available]	[Not Available]	NO	BCR-ABL Negative|FLT3 Mutation Negative|IDH1 R132 Negative|IDH1 R140 Negative|IDH1 R172 Negative|Activating RAS Negative|NPMc Negative	YES
TCGA-AB-2823	-22522	FEMALE	WHITE	No	NO	No	NO	[Not Available]	[Not Available]	None	[Not Available]	Dead	[Not Available]	0	Bone marrow aspirate	2006	61	73	M3	MPX Positive|NSE Negative|TDT Not Tested|CD3 Not Tested|CD5 Not Tested|CD7 Not Tested|CD10 Not Tested|CD14 Not Tested|CD15 Not Tested|CD19 Not Tested|CD20 Not Tested|CD23 Not Tested|CD25 Not Tested|CD33 Positive|CD34 Not Tested|CD45 Not Tested|CD56 Not Tested|CD117 Positive|HLA-DR Not Tested|Other CD Not Tested	80	86	12	22	68	22	0	0	2	5	0	0	3	0	0	0	0	YES	20	Favorable	t(15;17) and variants	[Not Available]	YES	YES	PML-RAR	99	[Not Available]	FLT3 Mutation Positive|IDH1 R132 Negative|IDH1 R140 Negative|IDH1 R172 Negative|Activating RAS Negative|NPMc Negative	YES
TCGA-AB-2824	-16437	MALE	WHITE	No	NO	No	NO	[Not Available]	[Not Available]	[Not Available]	[Not Available]	Dead	[Not Available]	30	Bone marrow aspirate	2004	45	74	M5	MPX Negative|NSE Positive|TDT Not Tested|CD3 Not Tested|CD5 Not Tested|CD7 Not Tested|CD10 Not Tested|CD14 Not Tested|CD15 Not Tested|CD19 Not Tested|CD20 Not Tested|CD23 Not Tested|CD25 Not Tested|CD33 Positive|CD34 Not Tested|CD45 Positive|CD56 Not Tested|CD117 Positive|HLA-DR Positive|Other CD Not Tested	90	9	8	50	5	0	1	0	0	37	0	1	33	23	0	0	0	YES	[Not Available]	Intermediate/Normal	Normal	[Not Available]	NO	[Not Available]	[Not Available]	[Not Available]	[Not Available]	FLT3 Mutation Negative|IDH1 R132 Negative|IDH1 R140 Negative|IDH1 R172 Negative|Activating RAS Negative|NPMc Positive	YES
TCGA-AB-2828	-20393	MALE	WHITE	No	NO	No	NO	[Not Available]	[Not Available]	None	[Not Available]	Alive	2284	[Not Applicable]	Bone marrow aspirate	2003	55	35	M4	MPX Positive|NSE Positive|TDT Not Tested|CD3 Not Tested|CD5 Not Tested|CD7 Not Tested|CD10 Not Tested|CD14 Not Tested|CD15 Not Tested|CD19 Not Tested|CD20 Not Tested|CD23 Not Tested|CD25 Not Tested|CD33 Positive|CD34 Positive|CD45 Not Tested|CD56 Not Tested|CD117 Positive|HLA-DR Positive|Other CD Not Tested	95	22	8	65	67	0	1	1	1	12	0	0	14	0	0	0	4	YES	20	Favorable	[Not Available]	[Not Available]	YES	YES	CBF-Beta	97	[Not Available]	FLT3 Mutation Negative|IDH1 R132 Negative|IDH1 R140 Negative|IDH1 R172 Negative|Activating RAS Negative|NPMc Negative	YES
TCGA-AB-2832	-21915	FEMALE	WHITE	No	NO	No	NO	[Not Available]	[Not Available]	[Not Available]	[Not Available]	Dead	[Not Available]	365	Bone marrow aspirate	2005	60	95	M5	MPX Negative|NSE Positive|TDT Not Tested|CD3 Not Tested|CD5 Not Tested|CD7 Not Tested|CD10 Not Tested|CD14 Not Tested|CD15 Not Tested|CD19 Not Tested|CD20 Not Tested|CD23 Not Tested|CD25 Not Tested|CD33 Negative|CD34 Not Tested|CD45 Not Tested|CD56 Not Tested|CD117 Positive|HLA-DR Positive|Other CD Not Tested	100	12	11	57	0	0	0	0	0	1	0	0	23	76	0	0	0	YES	30	Intermediate/Normal	Normal	[Not Available]	YES	YES	PML-RAR|MLL	2|13	[Not Available]	FLT3 Mutation Negative|IDH1 R132 Negative|IDH1 R140 Negative|IDH1 R172 Negative|Activating RAS Negative|NPMc Negative	YES
TCGA-AB-2833	-28308	MALE	WHITE	No	NO	No	NO	[Not Available]	[Not Available]	None	[Not Available]	Dead	[Not Available]	456	Bone marrow aspirate	2002	77	80	M4	MPX Not Tested|NSE Negative|TDT Not Tested|CD3 Not Tested|CD5 Not Tested|CD7 Not Tested|CD10 Not Tested|CD14 Not Tested|CD15 Positive|CD19 Not Tested|CD20 Not Tested|CD23 Not Tested|CD25 Not Tested|CD33 Positive|CD34 Positive|CD45 Not Tested|CD56 Not Tested|CD117 Positive|HLA-DR Positive|Other CD Not Tested	70	40	10	29	2	0	0	0	0	7	0	0	20	40	0	0	0	YES	20	Intermediate/Normal	Normal	[Not Available]	YES	NO	[Not Available]	[Not Available]	[Not Available]	FLT3 Mutation Negative|IDH1 R132 Negative|IDH1 R140 Negative|IDH1 R172 Negative|Activating RAS Negative|NPMc Negative	YES
TCGA-AB-2834	-12266	MALE	WHITE	No	NO	No	NO	[Not Available]	[Not Available]	None	[Not Available]	Dead	[Not Available]	245	Bone marrow aspirate	2004	33	71	M4	MPX Positive|NSE Negative|TDT Not Tested|CD3 Not Tested|CD5 Not Tested|CD7 Not Tested|CD10 Not Tested|CD14 Negative|CD15 Not Tested|CD19 Not Tested|CD20 Not Tested|CD23 Not Tested|CD25 Not Tested|CD33 Positive|CD34 Not Tested|CD45 Not Tested|CD56 Negative|CD117 Positive|HLA-DR Positive|Other CD Positive	90	26	10	111	14	5	1	0	5	25	3	0	10	37	0	0	0	YES	20	Intermediate/Normal	[Not Available]	[Not Available]	YES	YES	BCR-ABL|MLL|AML1-ETO|TEL-AML 1	6|91|1|0	[Not Available]	FLT3 Mutation Positive|IDH1 R132 Negative|IDH1 R140 Negative|IDH1 R172 Negative|Activating RAS Negative|NPMc Negative	YES
TCGA-AB-2835	-17624	MALE	WHITE	No	NO	No	NO	[Not Available]	[Not Available]	None	[Not Available]	Alive	1673	[Not Applicable]	Bone marrow aspirate	2005	48	83	M5	MPX Negative|NSE Positive|TDT Not Tested|CD3 Not Tested|CD5 Not Tested|CD7 Not Tested|CD10 Not Tested|CD14 Not Tested|CD15 Not Tested|CD19 Not Tested|CD20 Not Tested|CD23 Not Tested|CD25 Not Tested|CD33 Positive|CD34 Not Tested|CD45 Not Tested|CD56 Not Tested|CD 117 Not Tested|HLA-DR Not Tested|Other CD Positive	90	116	9	50	3	1	0	0	1	4	0	0	6	45	0	0	40	YES	20	Intermediate/Normal	Normal	[Not Available]	NO	[Not Available]	[Not Available]	[Not Available]	[Not Available]	FLT3 Mutation Negative|IDH1 R132 Negative|IDH1 R140 Negative|IDH1 R172 Negative|Activating RAS Negative|NPMc Positive	YES
TCGA-AB-2837	-24381	FEMALE	WHITE	No	NO	Yes	YES	3	3000	[Not Available]	[Not Available]	Dead	[Not Available]	0	Bone marrow aspirate	2002	66	90	M5	MPX Negative|NSE Positive|TDT Not Tested|CD3 Not Tested|CD5 Not Tested|CD7 Not Tested|CD10 Not Tested|CD14 Not Tested|CD15 Positive|CD19 Not Tested|CD20 Not Tested|CD23 Not Tested|CD25 Not Tested|CD33 Positive|CD34 Not Tested|CD45 Not Tested|CD56 Not Tested|CD 117 Not Tested|HLA-DR Not Tested|Other CD Positive	90	112	10	34	7	6	3	4	6	20	1	1	0	0	0	0	30	YES	20	Intermediate/Normal	Normal	[Not Available]	NO	[Not Available]	[Not Available]	[Not Available]	[Not Available]	FLT3 Mutation Negative|IDH1 R132 Negative|IDH1 R140 Negative|IDH1 R172 Negative|Activating RAS Negative|NPMc Positive	YES
TCGA-AB-2838	-24503	MALE	WHITE	No	NO	No	NO	[Not Available]	[Not Available]	None	[Not Available]	Dead	[Not Available]	365	Bone marrow aspirate	2002	67	50	M2	MPX Not Tested|NSE Not Tested|TDT Not Tested|CD3 Not Tested|CD5 Not Tested|CD7 Not Tested|CD10 Not Tested|CD14 Negative|CD15 Not Tested|CD19 Not Tested|CD20 Not Tested|CD23 Not Tested|CD25 Not Tested|CD33 Positive|CD34 Positive|CD45 Not Tested|CD56 Negative|CD117 Positive|HLA-DR Positive|Other CD Not Tested	60	2	9	28	17	1	0	1	1	3	0	0	53	10	0	3	8	YES	20	Poor	Complex - >= 3 distinct abnormalities|del(5q) / 5q-|del(7q) / 7q-|+8	21	NO	[Not Available]	[Not Available]	[Not Available]	[Not Available]	FLT3 Mutation Negative|IDH1 R132 Negative|IDH1 R140 Negative|IDH1 R172 Negative|Activating RAS Negative|NPMc Negative	YES
TCGA-AB-2840	-27243	MALE	WHITE	No	YES	Yes	YES	3	5000	None	[Not Available]	Dead	[Not Available]	28	Bone marrow aspirate	2003	74	51	M3	MPX Positive|NSE Negative|TDT Not Tested|CD3 Negative|CD5 Negative|CD7 Not Tested|CD10 Not Tested|CD14 Not Tested|CD15 Not Tested|CD19 Positive|CD20 Not Tested|CD23 Not Tested|CD25 Not Tested|CD33 Positive|CD34 Negative|CD45 Positive|CD56 Negative|CD117 Positive|HLA-DR Negative|Other CD Not Tested	95	32	9	42	0	71	0	1	1	0	0	0	27	0	0	0	0	YES	20	Favorable	t(15;17) and variants	[Not Available]	YES	NO	BCR-ABL	0	NO	BCR-ABL Negative|[Not Evaluated]|FLT3 Mutation Positive|IDH1 R132 Negative|IDH1 R140 Negative|IDH1 R172 Negative|Activating RAS Negative|NPMc Negative	YES
TCGA-AB-2841	-18809	FEMALE	WHITE	No	NO	No	NO	[Not Available]	[Not Available]	None	[Not Available]	Dead	[Not Available]	1401	Bone marrow aspirate	2004	51	93	M3	MPX Positive|NSE Positive|TDT Not Tested|CD3 Not Tested|CD5 Not Tested|CD7 Negative|CD10 Not Tested|CD14 Negative|CD15 Not Tested|CD19 Negative|CD20 Not Tested|CD23 Not Tested|CD25 Not Tested|CD33 Positive|CD34 Negative|CD45 Not Tested|CD56 Negative|CD117 Positive|HLA-DR Negative|Other CD Negative	95	4	8	58	40	14	4	0	0	7	1	1	27	6	0	0	8	YES	20	Favorable	t(15;17) and variants	No	YES	YES	PML-RAR	96	[Not Available]	FLT3 Mutation Negative|IDH1 R132 Negative|IDH1 R140 Negative|IDH1 R172 Negative|Activating RAS Negative|NPMc Negative	YES
TCGA-AB-2842	-23741	MALE	WHITE	No	NO	No	NO	[Not Available]	[Not Available]	None	[Not Available]	Dead	[Not Available]	0	Bone marrow aspirate	2004	65	95	M4	MPX Positive|NSE Positive|TDT Not Tested|CD3 Not Tested|CD5 Not Tested|CD7 Negative|CD10 Not Tested|CD14 Negative|CD15 Not Tested|CD19 Negative|CD20 Not Tested|CD23 Not Tested|CD25 Not Tested|CD33 Positive|CD34 Positive|CD45 Not Tested|CD56 Negative|CD117 Positive|HLA-DR Positive|Other CD Positive	70	2	12	27	0	0	0	0	0	35	2	0	57	6	0	0	0	YES	20	Intermediate/Normal	[Not Available]	[Not Available]	NO	[Not Available]	[Not Available]	[Not Available]	[Not Available]	FLT3 Mutation Negative|IDH1 R132 Negative|IDH1 R140 Negative|IDH1 R172 Negative|Activating RAS Negative|NPMc Negative	YES
TCGA-AB-2843	-28275	MALE	WHITE	No	NO	No	NO	[Not Available]	[Not Available]	[Not Available]	[Not Available]	Dead	[Not Available]	215	Bone marrow aspirate	2004	77	75	M6	MPX Not Tested|NSE Not Tested|TDT Negative|CD3 Not Tested|CD5 Not Tested|CD7 Not Tested|CD10 Not Tested|CD14 Not Tested|CD15 Not Tested|CD19 Not Tested|CD20 Not Tested|CD23 Not Tested|CD25 Not Tested|CD33 Positive|CD34 Positive|CD45 Positive|CD56 Not Tested|CD117 Positive|HLA-DR Positive|Other CD Not Tested	95	3	9	86	8	0	0	0	1	9	0	6	62	9	1	0	4	YES	32	Intermediate/Normal	[Not Available]	[Not Available]	YES	YES	MLL	7.5	[Not Available]	FLT3 Mutation Negative|IDH1 R132 Negative|IDH1 R140 Negative|IDH1 R172 Negative|Activating RAS Negative|NPMc Negative	YES
TCGA-AB-2844	-23254	MALE	WHITE	No	NO	No	NO	[Not Available]	[Not Available]	[Not Available]	[Not Available]	Dead	[Not Available]	122	Bone marrow aspirate	2005	63	80	M2	MPX Positive|NSE Positive|TDT Not Tested|CD3 Not Tested|CD5 Not Tested|CD7 Not Tested|CD10 Not Tested|CD14 Not Tested|CD15 Not Tested|CD19 Not Tested|CD20 Not Tested|CD23 Not Tested|CD25 Not Tested|CD33 Positive|CD34 Positive|CD45 Not Tested|CD56 Not Tested|CD117 Positive|HLA-DR Not Tested|Other CD Not Tested	75	17	12	23	71	0	0	0	0	9	0	0	20	0	0	0	0	YES	20	Intermediate/Normal	[Not Available]	[Not Available]	YES	YES	PML-RAR|MLL|CBF-Beta|AML1-ETO|TEL-AML 1	2|87|1|1|2	[Not Available]	FLT3 Mutation Positive|IDH1 R132 Negative|IDH1 R140 Negative|IDH1 R172 Negative|Activating RAS Negative|NPMc Negative	YES
TCGA-AB-2846	-20910	FEMALE	WHITE	No	[Not Available]	No	NO	[Not Available]	[Not Available]	[Not Available]	[Not Available]	Dead	[Not Available]	1402	Bone marrow aspirate	2005	57	61	M4	MPX Positive|NSE Positive|TDT Not Tested|CD3 Not Tested|CD5 Not Tested|CD7 Not Tested|CD10 Not Tested|CD14 Not Tested|CD15 Not Tested|CD19 Not Tested|CD20 Not Tested|CD23 Not Tested|CD25 Not Tested|CD33 Positive|CD34 Not Tested|CD45 Not Tested|CD56 Not Tested|CD117 Positive|HLA-DR Not Tested|Other CD Not Tested	100	14	9	76	17	0	0	0	0	6	3	0	18	51	0	0	4	YES	20	Favorable	inv(16)	[Not Available]	YES	YES	CBF-Beta	90	[Not Available]	FLT3 Mutation Positive|IDH1 R132 Negative|IDH1 R140 Negative|IDH1 R172 Negative|Activating RAS Negative|NPMc Negative	YES
TCGA-AB-2847	-19481	MALE	WHITE	Yes	NO	No	NO	0	0	Benzene	[Not Available]	Dead	[Not Available]	608	Bone marrow aspirate	2004	53	72	M1	MPX Positive|NSE Negative|TDT Not Tested|CD3 Not Tested|CD5 Not Tested|CD7 Positive|CD10 Not Tested|CD14 Not Tested|CD15 Not Tested|CD19 Not Tested|CD20 Not Tested|CD23 Not Tested|CD25 Not Tested|CD33 Positive|CD34 Positive|CD45 Not Tested|CD56 Not Tested|CD117 Positive|HLA-DR Positive|Other CD Not Tested	30	3	9	108	41	0	0	0	0	2	1	0	43	13	0	0	0	YES	20	Intermediate/Normal	Normal|del(7q) / 7q-	[Not Available]	YES	YES	CBF-Beta|-7 or del(7q)	0|63	[Not Available]	FLT3 Mutation Negative|IDH1 R132 Negative|IDH1 R140 Negative|IDH1 R172 Negative|Activating RAS Negative|NPMc Negative	YES
TCGA-AB-2848	-22980	MALE	WHITE	No	NO	Yes	YES	2	4000	[Not Available]	[Not Available]	Dead	[Not Available]	455	Bone marrow aspirate	2005	62	65	M4	MPX Positive|NSE Positive|TDT Not Tested|CD3 Not Tested|CD5 Not Tested|CD7 Not Tested|CD10 Not Tested|CD14 Not Tested|CD15 Not Tested|CD19 Not Tested|CD20 Not Tested|CD23 Not Tested|CD25 Not Tested|CD33 Not Tested|CD34 Not Tested|CD45 Not Tested|CD56 Not Tested|CD 117 Not Tested|HLA-DR Not Tested|Other CD Not Tested	80	119	11	52	65	5	2	0	4	5	0	0	10	0	0	0	2	YES	20	Intermediate/Normal	Normal	No	YES	NO	PML-RAR|CBF-Beta|AML1-ETO|TEL-AML 1	2|2|0|2	[Not Available]	FLT3 Mutation Negative|IDH1 R132 Negative|IDH1 R140 Negative|IDH1 R172 Negative|Activating RAS Negative|NPMc Positive	YES
TCGA-AB-2849	-14520	MALE	WHITE	No	NO	No	NO	[Not Available]	[Not Available]	None	[Not Available]	Alive	2220	[Not Applicable]	Bone marrow aspirate	2004	39	83	M0 Undifferentiated	MPX Not Tested|NSE Negative|TDT Positive|CD3 Not Tested|CD5 Not Tested|CD7 Positive|CD10 Not Tested|CD14 Not Tested|CD15 Not Tested|CD19 Not Tested|CD20 Not Tested|CD23 Not Tested|CD25 Not Tested|CD33 Not Tested|CD34 Positive|CD45 Not Tested|CD56 Not Tested|CD117 Positive|HLA-DR Not Tested|Other CD Not Tested	90	5	10	175	53	1	3	1	4	16	0	0	17	1	0	0	4	YES	20	Intermediate/Normal	[Not Available]	[Not Available]	YES	YES	BCR-ABL|PML-RAR|MLL|Other	0|100|0|100	[Not Available]	FLT3 Mutation Negative|IDH1 R132 Negative|IDH1 R140 Negative|IDH1 R172 Negative|Activating RAS Negative|NPMc Negative	YES
TCGA-AB-2854	-18809	FEMALE	WHITE	No	NO	No	NO	[Not Available]	[Not Available]	None	[Not Available]	Dead	[Not Available]	366	Bone marrow aspirate	2003	51	73	M4	MPX Not Tested|NSE Not Tested|TDT Not Tested|CD3 Not Tested|CD5 Not Tested|CD7 Not Tested|CD10 Not Tested|CD14 Not Tested|CD15 Not Tested|CD19 Not Tested|CD20 Not Tested|CD23 Not Tested|CD25 Not Tested|CD33 Not Tested|CD34 Positive|CD45 Positive|CD56 Not Tested|CD117 Positive|HLA-DR Not Tested|Other CD Positive	40	3	11	143	2	0	0	0	2	6	3	0	42	45	0	0	0	YES	20	Intermediate/Normal	[Not Available]	[Not Available]	NO	[Not Available]	[Not Available]	[Not Available]	[Not Available]	FLT3 Mutation Negative|IDH1 R132 Negative|IDH1 R140 Negative|IDH1 R172 Negative|Activating RAS Negative|NPMc Negative	YES
TCGA-AB-2855	-6636	MALE	WHITE	No	NO	No	NO	[Not Available]	[Not Available]	[Not Available]	[Not Available]	Dead	[Not Available]	212	Bone marrow aspirate	2004	18	86	M1	MPX Positive|NSE Negative|TDT Not Tested|CD3 Not Tested|CD5 Not Tested|CD7 Positive|CD10 Not Tested|CD14 Not Tested|CD15 Not Tested|CD19 Not Tested|CD20 Not Tested|CD23 Not Tested|CD25 Not Tested|CD33 Positive|CD34 Positive|CD45 Not Tested|CD56 Not Tested|CD117 Positive|HLA-DR Positive|Other CD Not Tested	90	35	9	30	90	0	0	0	0	1	0	0	5	4	0	0	0	YES	20	Poor	Complex - >= 3 distinct abnormalities	[Not Available]	YES	YES	TEL-AML 1|Other	0|99	[Not Available]	FLT3 Mutation Negative|IDH1 R132 Negative|IDH1 R140 Negative|IDH1 R172 Negative|Activating RAS Negative|NPMc Negative	YES
TCGA-AB-2857	-19905	MALE	WHITE	No	NO	No	NO	[Not Available]	[Not Available]	None	[Not Available]	Dead	[Not Available]	306	Bone marrow aspirate	2005	54	30	M6	MPX Not Tested|NSE Not Tested|TDT Not Tested|CD3 Not Tested|CD5 Not Tested|CD7 Positive|CD10 Not Tested|CD14 Not Tested|CD15 Not Tested|CD19 Not Tested|CD20 Not Tested|CD23 Not Tested|CD25 Not Tested|CD33 Positive|CD34 Positive|CD45 Not Tested|CD56 Not Tested|CD117 Positive|HLA-DR Positive|Other CD Not Tested	100	2	9	9	0	0	0	1	21	14	1	3	55	1	0	0	4	YES	23	Poor	Complex - >= 3 distinct abnormalities|del(5q) / 5q-|del(7q) / 7q-	[Not Available]	YES	YES	-5 or del(5q)|Other	56|85	[Not Available]	FLT3 Mutation Negative|IDH1 R132 Negative|IDH1 R140 Negative|IDH1 R172 Negative|Activating RAS Negative|NPMc Negative	YES
TCGA-AB-2858	-27547	FEMALE	WHITE	No	NO	No	NO	[Not Available]	[Not Available]	[Not Available]	[Not Available]	Dead	[Not Available]	577	Bone marrow aspirate	2004	75	48	M2	MPX Positive|NSE Negative|TDT Not Tested|CD3 Not Tested|CD5 Not Tested|CD7 Not Tested|CD10 Not Tested|CD14 Not Tested|CD15 Not Tested|CD19 Positive|CD20 Not Tested|CD23 Not Tested|CD25 Not Tested|CD33 Positive|CD34 Positive|CD45 Not Tested|CD56 Not Tested|CD117 Positive|HLA-DR Positive|Other CD Not Tested	35	8	9	21	54	0	0	0	0	20	0	0	22	0	0	0	4	YES	20	Favorable	t(8;21)	[Not Available]	YES	YES	AML1-ETO	89	[Not Available]	FLT3 Mutation Negative|IDH1 R132 Negative|IDH1 R140 Negative|IDH1 R172 Negative|Activating RAS Negative|NPMc Negative	YES
TCGA-AB-2860	-22035	FEMALE	WHITE	No	NO	No	NO	[Not Available]	[Not Available]	[Not Available]	[Not Available]	Dead	[Not Available]	427	Bone marrow aspirate	2003	60	58	M7	MPX Positive|NSE Negative|TDT Not Tested|CD3 Not Tested|CD5 Not Tested|CD7 Negative|CD10 Not Tested|CD14 Not Tested|CD15 Not Tested|CD19 Not Tested|CD20 Not Tested|CD23 Not Tested|CD25 Not Tested|CD33 Positive|CD34 Positive|CD45 Positive|CD56 Positive|CD117 Positive|HLA-DR Positive|Other CD Positive	70	1	9	59	0	0	0	0	0	18	2	0	64	2	0	0	14	YES	20	Poor	Complex - >= 3 distinct abnormalities|del(5q) / 5q-|del(7q) / 7q-	t(4;11)	NO	[Not Available]	[Not Available]	[Not Available]	[Not Available]	FLT3 Mutation Negative|IDH1 R132 Negative|IDH1 R140 Negative|IDH1 R172 Negative|Activating RAS Negative|NPMc Negative	YES
TCGA-AB-2861	-27940	MALE	WHITE	No	NO	No	NO	[Not Available]	[Not Available]	[Not Available]	[Not Available]	Dead	[Not Available]	0	Bone marrow aspirate	2005	76	78	M5	MPX Negative|NSE Positive|TDT Not Tested|CD3 Not Tested|CD5 Not Tested|CD7 Positive|CD10 Not Tested|CD14 Not Tested|CD15 Not Tested|CD19 Not Tested|CD20 Not Tested|CD23 Not Tested|CD25 Not Tested|CD33 Positive|CD34 Negative|CD45 Not Tested|CD56 Positive|CD 117 Not Tested|HLA-DR Positive|Other CD Positive	90	4	10	79	0	3	1	4	22	19	2	0	36	10	0	0	2	YES	20	Poor	Normal|+8	[Not Available]	YES	YES	PML-RAR|CBF-Beta	2|1	[Not Available]	FLT3 Mutation Negative|IDH1 R132 Negative|IDH1 R140 Negative|IDH1 R172 Negative|Activating RAS Negative|NPMc Positive	YES
TCGA-AB-2862	-12266	FEMALE	BLACK OR AFRICAN AMERICAN	No	NO	No	NO	[Not Available]	[Not Available]	[Not Available]	[Not Available]	Alive	1430	[Not Applicable]	Bone marrow aspirate	2005	33	100	M3	MPX Positive|NSE Negative|TDT Not Tested|CD3 Not Tested|CD5 Not Tested|CD7 Not Tested|CD10 Not Tested|CD14 Not Tested|CD15 Not Tested|CD19 Not Tested|CD20 Not Tested|CD23 Not Tested|CD25 Not Tested|CD33 Positive|CD34 Not Tested|CD45 Not Tested|CD56 Not Tested|CD117 Positive|HLA-DR Not Tested|Other CD Not Tested	100	1	9	38	0	0	0	0	0	10	0	0	88	0	0	0	2	YES	20	Intermediate/Normal	Normal	[Not Available]	YES	YES	PML-RAR	93	[Not Available]	FLT3 Mutation Positive|IDH1 R132 Negative|IDH1 R140 Negative|IDH1 R172 Negative|Activating RAS Negative|NPMc Negative	YES
TCGA-AB-2863	-23132	MALE	WHITE	No	NO	No	NO	[Not Available]	[Not Available]	None	[Not Available]	Dead	[Not Available]	31	Bone marrow aspirate	2003	63	81	M1	MPX Positive|NSE Negative|TDT Not Tested|CD3 Not Tested|CD5 Not Tested|CD7 Negative|CD10 Not Tested|CD14 Negative|CD15 Not Tested|CD19 Not Tested|CD20 Not Tested|CD23 Not Tested|CD25 Not Tested|CD33 Negative|CD34 Positive|CD45 Not Tested|CD56 Not Tested|CD117 Positive|HLA-DR Positive|Other CD Negative	95	46	8	11	97	0	0	0	0	1	0	0	2	0	0	0	0	YES	20	Poor	8	[Not Available]	YES	NO	BCR-ABL|PML-RAR	0|0	NO	BCR-ABL Negative|FLT3 Mutation Negative|IDH1 R132 Positive|IDH1 R140 Negative|IDH1 R172 Negative|Activating RAS Negative|NPMc Negative	YES
TCGA-AB-2865	-27486	MALE	WHITE	No	NO	No	NO	[Not Available]	[Not Available]	[Not Available]	[Not Available]	Dead	[Not Available]	61	Bone marrow aspirate	2005	75	40	M1	MPX Negative|NSE Negative|TDT Not Tested|CD3 Not Tested|CD5 Not Tested|CD7 Not Tested|CD10 Not Tested|CD14 Not Tested|CD15 Not Tested|CD19 Not Tested|CD20 Not Tested|CD23 Not Tested|CD25 Not Tested|CD33 Negative|CD34 Positive|CD45 Not Tested|CD56 Not Tested|CD 117 Not Tested|HLA-DR Not Tested|Other CD Not Tested	90	6	9	22	48	0	0	0	4	20	0	0	23	4	0	0	1	YES	19	Intermediate/Normal	[Not Available]	21	YES	YES	PML-RAR|CBF-Beta|Other	2|1|94	[Not Available]	FLT3 Mutation Negative|IDH1 R132 Negative|IDH1 R140 Negative|IDH1 R172 Negative|Activating RAS Negative|NPMc Negative	YES
TCGA-AB-2868	-28216	MALE	WHITE	No	NO	No	NO	[Not Available]	[Not Available]	[Not Available]	[Not Available]	Dead	[Not Available]	151	Bone marrow aspirate	2002	77	47	M7	MPX Positive|NSE Negative|TDT Not Tested|CD3 Not Tested|CD5 Not Tested|CD7 Not Tested|CD10 Not Tested|CD14 Not Tested|CD15 Not Tested|CD19 Not Tested|CD20 Not Tested|CD23 Not Tested|CD25 Not Tested|CD33 Positive|CD34 Positive|CD45 Positive|CD56 Positive|CD117 Positive|HLA-DR Positive|Other CD Positive	80	2	10	70	0	0	0	0	0	11	0	0	87	2	0	0	0	YES	20	Favorable	Complex - >= 3 distinct abnormalities|del(5q) / 5q-|+8	21	NO	[Not Available]	[Not Available]	[Not Available]	[Not Available]	FLT3 Mutation Negative|IDH1 R132 Negative|IDH1 R140 Negative|IDH1 R172 Negative|Activating RAS Negative|NPMc Negative	YES
TCGA-AB-2869	-23679	FEMALE	BLACK OR AFRICAN AMERICAN	No	NO	No	NO	0	0	None	[Not Available]	Alive	243	[Not Applicable]	Bone marrow aspirate	2009	64	80	M2	MPX Positive|NSE Negative|TDT Not Tested|CD3 Not Tested|CD5 Negative|CD7 Not Tested|CD10 Not Tested|CD14 Negative|CD15 Not Tested|CD19 Negative|CD20 Not Tested|CD23 Not Tested|CD25 Not Tested|CD33 Positive|CD34 Positive|CD45 Not Tested|CD56 Negative|CD117 Positive|HLA-DR Positive|Other CD Negative	95	3	10	41	46	0	0	0	0	2	0	1	49	2	0	0	0	YES	20	Intermediate/Normal	Normal	[Not Available]	YES	NO	PML-RAR|MLL|CBF-Beta|AML1-ETO|+8|-7 or del(7q)|-5 or del(5q)|del (20q)	0|0|0|0|0|0|0|0	YES	PML-RAR Positive|IDH1 R132 Negative|[Not Evaluated]|[Not Evaluated]|Activating RAS Negative|NPMc Negative	YES
TCGA-AB-2870	-27787	MALE	WHITE	No	NO	Yes	YES	3	6000	None	[Not Available]	Dead	[Not Available]	153	Bone marrow aspirate	2007	76	73	M1	MPX Positive|NSE Positive|TDT Not Tested|CD3 Not Tested|CD5 Not Tested|CD7 Not Tested|CD10 Not Tested|CD14 Not Tested|CD15 Not Tested|CD19 Not Tested|CD20 Not Tested|CD23 Not Tested|CD25 Not Tested|CD33 Positive|CD34 Positive|CD45 Not Tested|CD56 Not Tested|CD117 Positive|HLA-DR Not Tested|Other CD Not Tested	90	34	8	21	55	0	0	0	0	5	0	0	16	21	0	3	0	YES	20	Favorable	Normal|inv(16)	[Not Available]	YES	YES	BCR-ABL|PML-RAR|MLL|CBF-Beta|AML1-ETO|+8|-7 or del(7q)	0|0|0|66|0|0|0	NO	FLT3 Mutation Negative|IDH1 R132 Negative|IDH1 R140 Negative|IDH1 R172 Negative|Activating RAS Negative|NPMc Negative	YES
TCGA-AB-2871	-18689	MALE	BLACK OR AFRICAN AMERICAN	No	[Not Available]	No	NO	0	0	None	[Not Available]	Alive	153	[Not Applicable]	Bone marrow aspirate	2009	51	62	M1	MPX Positive|NSE Negative|TDT Not Tested|CD3 Not Tested|CD5 Not Tested|CD7 Not Tested|CD10 Not Tested|CD14 Not Tested|CD15 Not Tested|CD19 Not Tested|CD20 Not Tested|CD23 Not Tested|CD25 Not Tested|CD33 Positive|CD34 Positive|CD45 Not Tested|CD56 Not Tested|CD117 Positive|HLA-DR Not Tested|Other CD Not Tested	45	2	10	25	10	0	0	0	0	10	0	0	71	0	4	0	5	YES	20	Intermediate/Normal	Normal	[Not Available]	NO	[Not Available]	[Not Available]	[Not Available]	NO	FLT3 Mutation Negative|IDH1 R132 Negative|IDH1 R140 Negative|IDH1 R172 Negative|Activating RAS Negative|NPMc Negative	YES
TCGA-AB-2872	-15461	MALE	BLACK OR AFRICAN AMERICAN	No	NO	No	NO	[Not Available]	[Not Available]	None	[Not Available]	Alive	638	[Not Applicable]	Bone marrow aspirate	2008	42	88	M3	MPX Positive|NSE Negative|TDT Not Tested|CD3 Not Tested|CD5 Not Tested|CD7 Not Tested|CD10 Not Tested|CD14 Negative|CD15 Not Tested|CD19 Negative|CD20 Not Tested|CD23 Not Tested|CD25 Not Tested|CD33 Positive|CD34 Negative|CD45 Not Tested|CD56 Negative|CD117 Positive|HLA-DR Negative|Other CD Positive	90	2	9	35	2	5	0	0	2	6	0	0	79	4	0	0	2	YES	20	Favorable	Complex - >= 3 distinct abnormalities|t(15;17) and variants	[Not Available]	YES	YES	PML-RAR	98	YES	PML-RAR Positive|FLT3 Mutation Negative|IDH1 R132 Negative|IDH1 R140 Negative|IDH1 R172 Negative|Activating RAS Negative|NPMc Negative	YES
TCGA-AB-2873	-18689	FEMALE	WHITE	No	NO	Yes	YES	3	12000	None	[Not Available]	Alive	273	[Not Applicable]	Bone marrow aspirate	2009	51	57	M5	MPX Negative|NSE Positive|TDT Not Tested|CD3 Not Tested|CD5 Not Tested|CD7 Not Tested|CD10 Not Tested|CD14 Negative|CD15 Not Tested|CD19 Not Tested|CD20 Not Tested|CD23 Not Tested|CD25 Not Tested|CD33 Positive|CD34 Positive|CD45 Not Tested|CD56 Positive|CD117 Positive|HLA-DR Positive|Other CD Negative	90	15	11	14	0	0	0	0	0	20	0	0	21	59	0	0	0	YES	20	Intermediate/Normal	Normal	[Not Available]	YES	NO	BCR-ABL|PML-RAR|MLL|CBF-Beta|AML1-ETO|+8|-7 or del(7q)|-5 or del(5q)	0|0|0|0|0|0|0|0	YES	FLT3 Mutation Negative|IDH1 R132 Negative|IDH1 R140 Negative|IDH1 R172 Negative|Activating RAS Negative|NPMc Negative	YES
TCGA-AB-2874	-21764	MALE	WHITE	No	NO	No	NO	[Not Available]	[Not Available]	None	[Not Available]	Alive	396	[Not Applicable]	Bone marrow aspirate	2009	59	70	M2	MPX Positive|NSE Negative|TDT Not Tested|CD3 Not Tested|CD5 Negative|CD7 Not Tested|CD10 Not Tested|CD14 Negative|CD15 Not Tested|CD19 Negative|CD20 Not Tested|CD23 Not Tested|CD25 Not Tested|CD33 Positive|CD34 Positive|CD45 Not Tested|CD56 Negative|CD117 Positive|HLA-DR Positive|Other CD Not Tested	80	12	11	20	48	0	0	0	2	16	0	1	14	19	0	0	0	YES	20	Poor	del(7q) / 7q-	[Not Available]	YES	YES	PML-RAR|MLL|CBF-Beta|AML1-ETO|+8|-7 or del(7q)|-5 or del(5q)	0|0|0|0|0|99|0	NO	FLT3 Mutation Negative|IDH1 R132 Negative|IDH1 R140 Positive|IDH1 R172 Negative|Activating RAS Negative|NPMc Negative	YES
TCGA-AB-2875	-16010	MALE	WHITE	No	NO	No	NO	[Not Available]	[Not Available]	None	[Not Available]	Alive	212	[Not Applicable]	Bone marrow aspirate	2009	43	40	M2	MPX Not Tested|NSE Not Tested|TDT Not Tested|CD3 Not Tested|CD5 Not Tested|CD7 Not Tested|CD10 Not Tested|CD14 Not Tested|CD15 Not Tested|CD19 Not Tested|CD20 Not Tested|CD23 Not Tested|CD25 Not Tested|CD33 Not Tested|CD34 Positive|CD45 Not Tested|CD56 Not Tested|CD117 Positive|HLA-DR Not Tested|Other CD Not Tested	45	4	11	67	39	0	4	0	3	21	0	0	29	4	0	0	0	YES	20	Favorable	t(8;21)	[Not Available]	YES	YES	PML-RAR|MLL|CBF-Beta|AML1-ETO|+8|-7 or del(7q)|-5 or del(5q)	0|0|0|89|0|0|0	YES	FLT3 Mutation Positive|IDH1 R132 Negative|IDH1 R140 Negative|IDH1 R172 Negative|Activating RAS Negative|NPMc Negative	YES
TCGA-AB-2876	-16648	FEMALE	WHITE	No	NO	No	NO	[Not Available]	[Not Available]	None	[Not Available]	Alive	1219	[Not Applicable]	Bone marrow aspirate	2006	45	56	M2	MPX Positive|NSE Negative|TDT Not Tested|CD3 Not Tested|CD5 Not Tested|CD7 Not Tested|CD10 Not Tested|CD14 Not Tested|CD15 Not Tested|CD19 Not Tested|CD20 Not Tested|CD23 Not Tested|CD25 Not Tested|CD33 Positive|CD34 Positive|CD45 Not Tested|CD56 Not Tested|CD117 Positive|HLA-DR Not Tested|Other CD Not Tested	90	29	8	116	37	0	1	1	5	36	4	1	13	2	0	0	0	YES	20	Intermediate/Normal	Normal	[Not Available]	YES	NO	BCR-ABL|PML-RAR|MLL	0|0|0	[Not Available]	FLT3 Mutation Negative|IDH1 R132 Negative|IDH1 R140 Negative|IDH1 R172 Negative|Activating RAS Negative|NPMc Negative	YES
TCGA-AB-2877	-21946	FEMALE	WHITE	Yes	NO	No	NO	[Not Available]	[Not Available]	None	[Not Available]	Alive	638	[Not Applicable]	Bone marrow aspirate	2008	60	86	M1	MPX Positive|NSE Negative|TDT Not Tested|CD3 Not Tested|CD5 Not Tested|CD7 Not Tested|CD10 Not Tested|CD14 Not Tested|CD15 Not Tested|CD19 Not Tested|CD20 Not Tested|CD23 Not Tested|CD25 Not Tested|CD33 Positive|CD34 Negative|CD45 Not Tested|CD56 Positive|CD117 Positive|HLA-DR Negative|Other CD Not Tested	90	12	9	45	43	0	1	0	3	4	3	0	45	0	0	0	1	YES	20	Intermediate/Normal	[Not Available]	[Not Available]	YES	NO	BCR-ABL|PML-RAR|MLL|Other	1|1|0|0	[Not Available]	FLT3 Mutation Positive|IDH1 R132 Negative|IDH1 R140 Positive|IDH1 R172 Negative|Activating RAS Negative|NPMc Positive	YES
TCGA-AB-2878	-17501	FEMALE	WHITE	No	NO	No	NO	[Not Available]	[Not Available]	None	[Not Available]	Dead	[Not Available]	365	Bone marrow aspirate	2006	47	37	M2	MPX Positive|NSE Negative|TDT Not Tested|CD3 Not Tested|CD5 Not Tested|CD7 Not Tested|CD10 Not Tested|CD14 Not Tested|CD15 Not Tested|CD19 Not Tested|CD20 Not Tested|CD23 Not Tested|CD25 Not Tested|CD33 Positive|CD34 Positive|CD45 Not Tested|CD56 Not Tested|CD117 Positive|HLA-DR Not Tested|Other CD Not Tested	70	12	9	57	0	0	0	0	0	70	5	6	10	9	0	0	0	YES	20	Poor	Complex - >= 3 distinct abnormalities|del(5q) / 5q-|del(7q) / 7q-	[Not Available]	YES	YES	BCR-ABL|+8	3|93	[Not Available]	FLT3 Mutation Negative|IDH1 R132 Negative|IDH1 R140 Negative|IDH1 R172 Negative|Activating RAS Negative|NPMc Negative	YES
TCGA-AB-2879	-25141	FEMALE	WHITE	No	NO	Yes	YES	2	2000	None	[Not Available]	Alive	245	[Not Applicable]	Bone marrow aspirate	2009	68	90	M1	MPX Positive|NSE Negative|TDT Not Tested|CD3 Not Tested|CD5 Negative|CD7 Not Tested|CD10 Not Tested|CD14 Not Tested|CD15 Not Tested|CD19 Negative|CD20 Not Tested|CD23 Not Tested|CD25 Not Tested|CD33 Positive|CD34 Negative|CD45 Positive|CD56 Negative|CD117 Positive|HLA-DR Negative|Other CD Negative	70	60	9	8	91	1	1	0	1	2	0	0	3	1	0	0	0	YES	20	Intermediate/Normal	Normal	[Not Available]	YES	NO	PML-RAR|CBF-Beta|AML1-ETO|TEL-AML 1|+8|-7 or del(7q)|-5 or del(5q)	0|0|1|0|0|0|0	YES	PML-RAR Negative|FLT3 Mutation Positive|IDH1 R132 Negative|IDH1 R140 Negative|IDH1 R172 Negative|Activating RAS Negative|NPMc Positive	YES
TCGA-AB-2880	-8827	MALE	WHITE	No	NO	No	NO	[Not Available]	[Not Available]	None	[Not Available]	Dead	424	[Not Available]	Bone marrow aspirate	2009	24	77	M1	MPX Positive|NSE Negative|TDT Not Tested|CD3 Not Tested|CD5 Negative|CD7 Not Tested|CD10 Not Tested|CD14 Not Tested|CD15 Not Tested|CD19 Negative|CD20 Not Tested|CD23 Not Tested|CD25 Not Tested|CD33 Positive|CD34 Positive|CD45 Not Tested|CD56 Not Tested|CD117 Positive|HLA-DR Positive|Other CD Negative	90	224	6	34	76	1	0	0	1	1	0	0	5	4	0	12	0	YES	20	Intermediate/Normal	Normal	[Not Available]	YES	NO	BCR-ABL|PML-RAR|MLL|CBF-Beta|AML1-ETO|+8|-7 or del(7q)|-5 or del(5q)	0|0|0|0|0|0|0|0	YES	FLT3 Mutation Positive|IDH1 R132 Negative|IDH1 R140 Negative|IDH1 R172 Negative|Activating RAS Negative|NPMc Negative	YES
TCGA-AB-2881	-17808	FEMALE	WHITE	No	NO	No	NO	[Not Available]	[Not Available]	None	[Not Available]	Alive	393	[Not Applicable]	Bone marrow aspirate	2009	48	75	M1	MPX Positive|NSE Negative|TDT Not Tested|CD3 Not Tested|CD5 Negative|CD7 Not Tested|CD10 Not Tested|CD14 Not Tested|CD15 Not Tested|CD19 Negative|CD20 Not Tested|CD23 Not Tested|CD25 Not Tested|CD33 Negative|CD34 Positive|CD45 Not Tested|CD56 Not Tested|CD117 Positive|HLA-DR Positive|Other CD Negative	90	33	10	32	41	0	1	0	2	2	0	0	26	17	0	10	2	YES	20	Favorable	Normal|inv(16)	[Not Available]	YES	YES	PML-RAR|MLL|CBF-Beta|AML1-ETO|+8|-7 or del(7q)|-5 or del(5q)	0|0|89|0|0|0|0	NO	FLT3 Mutation Negative|IDH1 R132 Negative|IDH1 R140 Negative|IDH1 R172 Negative|Activating RAS Negative|NPMc Negative	YES
TCGA-AB-2882	-26844	FEMALE	WHITE	No	NO	No	NO	[Not Available]	[Not Available]	None	[Not Available]	Dead	[Not Available]	365	Bone marrow aspirate	2006	73	37	M2	MPX Positive|NSE Negative|TDT Not Tested|CD3 Not Tested|CD5 Not Tested|CD7 Not Tested|CD10 Not Tested|CD14 Not Tested|CD15 Not Tested|CD19 Not Tested|CD20 Not Tested|CD23 Not Tested|CD25 Not Tested|CD33 Not Tested|CD34 Positive|CD45 Not Tested|CD56 Not Tested|CD117 Positive|HLA-DR Not Tested|Other CD Not Tested	80	2	10	60	16	0	0	0	0	20	0	0	54	8	0	0	2	YES	20	Poor	Normal|del(7q) / 7q-	[Not Available]	NO	[Not Available]	[Not Available]	[Not Available]	[Not Available]	FLT3 Mutation Negative|IDH1 R132 Negative|IDH1 R140 Negative|IDH1 R172 Negative|Activating RAS Negative|NPMc Negative	YES
TCGA-AB-2883	-22067	MALE	WHITE	No	NO	No	NO	[Not Available]	[Not Available]	None	[Not Available]	Alive	730	[Not Applicable]	Bone marrow aspirate	2008	60	94	M5	MPX Not Tested|NSE Not Tested|TDT Not Tested|CD3 Not Tested|CD5 Negative|CD7 Not Tested|CD10 Not Tested|CD14 Negative|CD15 Not Tested|CD19 Negative|CD20 Not Tested|CD23 Not Tested|CD25 Not Tested|CD33 Positive|CD34 Not Tested|CD45 Not Tested|CD56 Negative|CD117 Positive|HLA-DR Positive|Other CD Negative	90	7	9	93	30	0	1	0	0	5	0	0	49	12	0	2	0	YES	20	Poor	Normal|Complex - >= 3 distinct abnormalities|+8	21	YES	YES	MLL	82	NO	BCR-ABL Negative|FLT3 Mutation Negative|IDH1 R132 Negative|IDH1 R140 Negative|IDH1 R172 Negative|Activating RAS Negative|NPMc Negative	YES
TCGA-AB-2884	-16285	FEMALE	WHITE	No	NO	Yes	YES	3	10000	None	[Not Available]	Dead	[Not Available]	731	Bone marrow aspirate	2008	44	86	M1	MPX Positive|NSE Negative|TDT Not Tested|CD3 Not Tested|CD5 Not Tested|CD7 Not Tested|CD10 Not Tested|CD14 Not Tested|CD15 Not Tested|CD19 Not Tested|CD20 Not Tested|CD23 Not Tested|CD25 Not Tested|CD33 Positive|CD34 Not Tested|CD45 Not Tested|CD56 Not Tested|CD117 Positive|HLA-DR Positive|Other CD Not Tested	85	14	9	145	17	0	1	0	0	10	0	0	27	38	0	5	2	YES	20	Intermediate/Normal	Normal	[Not Available]	YES	NO	PML-RAR|CBF-Beta|AML1-ETO	0|0|0	NO	FLT3 Mutation Negative|IDH1 R132 Negative|IDH1 R140 Negative|IDH1 R172 Negative|Activating RAS Negative|NPMc Positive	YES
TCGA-AB-2885	-26176	MALE	WHITE	No	NO	No	NO	[Not Available]	[Not Available]	None	[Not Available]	Dead	[Not Available]	214	Bone marrow aspirate	2009	71	97	M0 Undifferentiated	MPX Negative|NSE Negative|TDT Not Tested|CD3 Not Tested|CD5 Negative|CD7 Not Tested|CD10 Not Tested|CD14 Negative|CD15 Not Tested|CD19 Negative|CD20 Not Tested|CD23 Not Tested|CD25 Not Tested|CD33 Positive|CD34 Positive|CD45 Not Tested|CD56 Negative|CD117 Positive|HLA-DR Positive|Other CD Negative	50	5	8	48	54	0	0	0	0	4	1	0	33	0	0	0	8	YES	20	Poor	Complex - >= 3 distinct abnormalities|del(5q) / 5q-|del(7q) / 7q-	[Not Available]	YES	YES	-7 or del(7q)|-5 or del(5q)|del (20q)	90|95|94	NO	FLT3 Mutation Negative|IDH1 R132 Negative|IDH1 R140 Negative|IDH1 R172 Negative|Activating RAS Negative|NPMc Negative	YES
TCGA-AB-2886	-9497	MALE	WHITE	No	NO	Yes	YES	3	4000	None	[Not Available]	Alive	181	[Not Applicable]	Bone marrow aspirate	2009	26	72	M2	MPX Positive|NSE Negative|TDT Positive|CD3 Not Tested|CD5 Not Tested|CD7 Not Tested|CD10 Not Tested|CD14 Not Tested|CD15 Not Tested|CD19 Positive|CD20 Not Tested|CD23 Not Tested|CD25 Not Tested|CD33 Not Tested|CD34 Positive|CD45 Not Tested|CD56 Not Tested|CD117 Positive|HLA-DR Positive|Other CD Not Tested	90	11	9	33	50	0	1	0	1	19	0	0	27	2	0	0	0	YES	20	Favorable	t(8;21)	Yes	YES	YES	PML-RAR|MLL|CBF-Beta|AML1-ETO|+8|-7 or del(7q)|-5 or del(5q)	0|0|0|94|0|0|0	NO	FLT3 Mutation Negative|IDH1 R132 Negative|IDH1 R140 Negative|IDH1 R172 Negative|Activating RAS Negative|NPMc Negative	YES
TCGA-AB-2887	-21946	FEMALE	WHITE	No	NO	No	NO	[Not Available]	[Not Available]	none	[Not Available]	Dead	[Not Available]	[Not Available]	Bone marrow aspirate	2009	60	87	M1	MPX Positive|NSE Negative|TDT Not Tested|CD3 Not Tested|CD5 Negative|CD7 Not Tested|CD10 Not Tested|CD14 Negative|CD15 Not Tested|CD19 Negative|CD20 Not Tested|CD23 Not Tested|CD25 Not Tested|CD33 Negative|CD34 Positive|CD45 Positive|CD56 Negative|CD117 Positive|HLA-DR Positive|Other CD Negative	80	47	9	50	65	0	0	0	0	4	0	0	31	0	0	0	0	YES	20	Intermediate/Normal	del(7q) / 7q-	[Not Available]	YES	YES	PML-RAR|MLL|CBF-Beta|AML1-ETO|-7 or del(7q)|-5 or del(5q)	0|0|0|0|99|0	NO	PML-RAR Negative|FLT3 Mutation Negative|[Not Evaluated]|IDH1 R140 Negative|IDH1 R172 Negative|Activating RAS Positive|NPMc Negative	YES
TCGA-AB-2889	-20150	MALE	WHITE	No	NO	No	NO	[Not Available]	[Not Available]	none	[Not Available]	Alive	304	[Not Applicable]	Bone marrow aspirate	2009	55	52	M4	NA Not Tested|MPX Not Tested|NSE Not Tested|TDT Not Tested|CD3 Not Tested|CD5 Not Tested|CD7 Not Tested|CD10 Not Tested|CD14 Not Tested|CD15 Not Tested|CD19 Not Tested|CD20 Not Tested|CD23 Not Tested|CD25 Not Tested|CD33 Positive|CD34 Positive|CD45 Positive|CD56 Not Tested|CD117 Positive|HLA-DR Not Tested|Other CD Not Tested	90	31	9	9	59	0	0	0	5	2	0	0	32	2	0	0	1	YES	20	Favorable	inv(16)	[Not Available]	YES	YES	PML-RAR|MLL|CBF-Beta|AML1-ETO|+8|-7 or del(7q)|-5 or del(5q)	0|0|87|0|0|0|0	[Not Available]	FLT3 Mutation Negative|IDH1 R132 Negative|IDH1 R140 Negative|IDH1 R172 Negative|Activating RAS Negative|NPMc Negative	YES
TCGA-AB-2890	-25234	MALE	WHITE	No	NO	No	NO	[Not Available]	[Not Available]	None	[Not Available]	Dead	[Not Available]	0	Bone marrow aspirate	2009	69	60	M0 Undifferentiated	MPX Negative|NSE Negative|TDT Not Tested|CD3 Not Tested|CD5 Not Tested|CD7 Not Tested|CD10 Not Tested|CD14 Not Tested|CD15 Not Tested|CD19 Not Tested|CD20 Not Tested|CD23 Not Tested|CD25 Not Tested|CD33 Negative|CD34 Positive|CD45 Not Tested|CD56 Not Tested|CD 117 Not Tested|HLA-DR Not Tested|Other CD Not Tested	50	6	11	61	22	0	0	0	1	2	1	0	65	1	0	0	8	YES	20	Poor	Normal	[Not Available]	YES	NO	-5 or del(5q)	0	[Not Available]	FLT3 Mutation Negative|IDH1 R132 Negative|IDH1 R140 Negative|IDH1 R172 Negative|Activating RAS Negative|NPMc Negative	YES
TCGA-AB-2891	-15400	MALE	BLACK OR AFRICAN AMERICAN	No	NO	No	NO	[Not Available]	[Not Available]	None	[Not Available]	Dead	[Not Available]	[Not Available]	Bone marrow aspirate	2009	42	68	M1	MPX Positive|NSE Negative|TDT Not Tested|CD3 Not Tested|CD5 Not Tested|CD7 Not Tested|CD10 Not Tested|CD14 Negative|CD15 Not Tested|CD19 Not Tested|CD20 Not Tested|CD23 Not Tested|CD25 Not Tested|CD33 Positive|CD34 Positive|CD45 Not Tested|CD56 Not Tested|CD 117 Not Tested|HLA-DR Positive|Other CD Positive	80	11	12	176	51	0	2	0	3	15	0	0	18	10	0	0	1	YES	20	Poor	Complex - >= 3 distinct abnormalities	[Not Available]	YES	YES	PML-RAR|CBF-Beta|AML1-ETO|+8|-7 or del(7q)|-5 or del(5q)|Other	0|0|0|0|0|0|86	NO	FLT3 Mutation Negative|IDH1 R132 Negative|IDH1 R140 Positive|IDH1 R172 Negative|Activating RAS Negative|NPMc Negative	YES
TCGA-AB-2892	-15614	FEMALE	WHITE	No	NO	No	NO	[Not Available]	[Not Available]	None	[Not Available]	Alive	943	[Not Applicable]	Bone marrow aspirate	2006	42	40	M4	MPX Positive|NSE Positive|TDT Not Tested|CD3 Not Tested|CD5 Not Tested|CD7 Not Tested|CD10 Not Tested|CD14 Not Tested|CD15 Not Tested|CD19 Not Tested|CD20 Not Tested|CD23 Not Tested|CD25 Not Tested|CD33 Positive|CD34 Positive|CD45 Not Tested|CD56 Not Tested|CD 117 Not Tested|HLA-DR Not Tested|Other CD Not Tested	90	38	10	12	16	0	0	0	0	12	4	2	20	34	0	8	4	YES	20	Favorable	Normal|inv(16)	[Not Available]	YES	YES	BCR-ABL|PML-RAR|MLL|CBF-Beta	1|1|0|97	[Not Available]	FLT3 Mutation Negative|IDH1 R132 Negative|IDH1 R140 Negative|IDH1 R172 Negative|Activating RAS Positive|NPMc Negative	YES
TCGA-AB-2893	-16617	MALE	WHITE	No	NO	No	NO	[Not Available]	[Not Available]	None	[Not Available]	Dead	[Not Available]	212	Bone marrow aspirate	2006	45	95	M5	MPX Negative|NSE Positive|TDT Not Tested|CD3 Not Tested|CD5 Not Tested|CD7 Not Tested|CD10 Not Tested|CD14 Not Tested|CD15 Not Tested|CD19 Not Tested|CD20 Not Tested|CD23 Not Tested|CD25 Not Tested|CD33 Positive|CD34 Positive|CD45 Not Tested|CD56 Positive|CD117 Positive|HLA-DR Not Tested|Other CD Positive	75	5	9	53	6	0	0	0	2	4	0	0	45	35	0	8	0	YES	20	Poor	[Not Available]	[Not Available]	YES	YES	PML-RAR|MLL	0|86	[Not Available]	FLT3 Mutation Negative|IDH1 R132 Negative|IDH1 R140 Negative|IDH1 R172 Negative|Activating RAS Positive|NPMc Negative	YES
TCGA-AB-2894	-18323	FEMALE	WHITE	No	NO	No	NO	[Not Available]	[Not Available]	None	[Not Available]	Dead	[Not Available]	181	Bone marrow aspirate	2007	50	81	M5	MPX Negative|NSE Positive|TDT Not Tested|CD3 Not Tested|CD5 Not Tested|CD7 Not Tested|CD10 Not Tested|CD14 Negative|CD15 Not Tested|CD19 Not Tested|CD20 Not Tested|CD23 Not Tested|CD25 Not Tested|CD33 Positive|CD34 Negative|CD45 Positive|CD56 Negative|CD117 Positive|HLA-DR Not Tested|Other CD Positive	90	7	10	136	10	0	3	0	5	7	2	0	64	4	0	0	5	YES	20	Poor	Normal|del(7q) / 7q-|t(9;11)	[Not Available]	YES	YES	BCR-ABL|PML-RAR|MLL|CBF-Beta|TEL-AML 1|+8|-7 or del(7q)	0|0|74|0|0|0|76	[Not Available]	FLT3 Mutation Negative|IDH1 R132 Negative|IDH1 R140 Negative|IDH1 R172 Negative|Activating RAS Negative|NPMc Negative	YES
TCGA-AB-2895	-15310	FEMALE	WHITE	No	NO	Yes	YES	2	6000	None	[Not Available]	Dead	[Not Available]	153	Bone marrow aspirate	2009	41	92	M1	MPX Positive|NSE Negative|TDT Not Tested|CD3 Not Tested|CD5 Not Tested|CD7 Not Tested|CD10 Not Tested|CD14 Not Tested|CD15 Not Tested|CD19 Not Tested|CD20 Not Tested|CD23 Not Tested|CD25 Not Tested|CD33 Positive|CD34 Positive|CD45 Positive|CD56 Not Tested|CD117 Positive|HLA-DR Positive|Other CD Not Tested	90	134	12	40	90	0	1	0	2	4	1	0	2	0	0	0	0	[Not Available]	0	[Not Available]	[Not Available]	[Not Available]	YES	NO	PML-RAR|CBF-Beta|AML1-ETO	0|0|0	YES	FLT3 Mutation Positive|IDH1 R132 Negative|IDH1 R140 Negative|IDH1 R172 Negative|Activating RAS Negative|NPMc Positive	YES
TCGA-AB-2897	-18413	FEMALE	WHITE	No	NO	No	NO	[Not Available]	[Not Available]	None	[Not Available]	Alive	243	[Not Applicable]	Bone marrow aspirate	2009	50	90	M3	MPX Not Tested|NSE Not Tested|TDT Not Tested|CD3 Not Tested|CD5 Not Tested|CD7 Not Tested|CD10 Not Tested|CD14 Not Tested|CD15 Not Tested|CD19 Not Tested|CD20 Not Tested|CD23 Not Tested|CD25 Not Tested|CD33 Positive|CD34 Negative|CD45 Not Tested|CD56 Not Tested|CD117 Positive|HLA-DR Negative|Other CD Not Tested	90	3	10	27	0	0	0	0	0	46	0.3	0.4	19	35	0	0	0	YES	20	Favorable	Normal|t(15;17) and variants	[Not Available]	YES	YES	PML-RAR|CBF-Beta	98|0	[Not Available]	FLT3 Mutation Negative|IDH1 R132 Negative|IDH1 R140 Negative|IDH1 R172 Negative|Activating RAS Negative|NPMc Negative	YES
TCGA-AB-2898	-25326	FEMALE	WHITE	No	NO	No	NO	[Not Available]	[Not Available]	None	[Not Available]	Alive	393	[Not Applicable]	Bone marrow aspirate	2009	69	42	M1	MPX Positive|NSE Negative|TDT Not Tested|CD3 Not Tested|CD5 Not Tested|CD7 Not Tested|CD10 Not Tested|CD14 Not Tested|CD15 Not Tested|CD19 Not Tested|CD20 Not Tested|CD23 Not Tested|CD25 Not Tested|CD33 Positive|CD34 Positive|CD45 Not Tested|CD56 Not Tested|CD 117 Not Tested|HLA-DR Not Tested|Other CD Not Tested	90	10	7	12	32	0	0	0	0	5	0	0	22	1	0	0	40	YES	20	Poor	8	[Not Available]	YES	NO	PML-RAR	0	[Not Available]	FLT3 Mutation Negative|IDH1 R132 Negative|IDH1 R140 Negative|IDH1 R172 Positive|Activating RAS Negative|NPMc Negative	YES
TCGA-AB-2901	-10046	MALE	BLACK OR AFRICAN AMERICAN	No	NO	Yes	YES	1	4000	None	[Not Available]	Alive	59	[Not Applicable]	Bone marrow aspirate	2009	27	77	M2	MPX Positive|NSE Negative|TDT Not Tested|CD3 Not Tested|CD5 Not Tested|CD7 Not Tested|CD10 Not Tested|CD14 Not Tested|CD15 Not Tested|CD19 Not Tested|CD20 Not Tested|CD23 Not Tested|CD25 Not Tested|CD33 Positive|CD34 Positive|CD45 Not Tested|CD56 Not Tested|CD 117 Not Tested|HLA-DR Not Tested|Other CD Not Tested	100	90	9	87	88	0	0	0	0	8	0	0	1	3	0	0	0	YES	20	Poor	Complex - >= 3 distinct abnormalities|+8	21, 9(9;22)	YES	YES	PML-RAR|MLL|CBF-Beta|AML1-ETO|+8|-7 or del(7q)|-5 or del(5q)|Other	0|0|0|0|94|0|0|97	NO	FLT3 Mutation Negative|IDH1 R132 Positive|IDH1 R140 Negative|IDH1 R172 Negative|Activating RAS Negative|NPMc Negative	YES
TCGA-AB-2903	-27971	FEMALE	WHITE	No	NO	Yes	YES	2	4000	[Not Available]	[Not Available]	Dead	[Not Available]	0	Bone marrow aspirate	2006	76	99	M1	MPX Positive|NSE Negative|TDT Not Tested|CD3 Not Tested|CD5 Not Tested|CD7 Not Tested|CD10 Not Tested|CD14 Not Tested|CD15 Not Tested|CD19 Not Tested|CD20 Not Tested|CD23 Not Tested|CD25 Not Tested|CD33 Not Tested|CD34 Not Tested|CD45 Not Tested|CD56 Positive|CD117 Positive|HLA-DR Not Tested|Other CD Not Tested	90	297	11	40	98	0	0	0	0	1	0	0	1	0	0	0	0	YES	20	Intermediate/Normal	Normal	[Not Available]	YES	NO	PML-RAR|CBF-Beta|AML1-ETO	0|0|0	[Not Available]	FLT3 Mutation Negative|IDH1 R132 Negative|IDH1 R140 Negative|IDH1 R172 Negative|Activating RAS Negative|NPMc Positive	YES
TCGA-AB-2904	-23833	MALE	WHITE	No	NO	No	NO	0	0	None	[Not Available]	Dead	[Not Available]	517	Bone marrow aspirate	2008	65	83	M0 Undifferentiated	MPX Negative|NSE Negative|TDT Not Tested|CD3 Not Tested|CD5 Not Tested|CD7 Not Tested|CD10 Not Tested|CD14 Negative|CD15 Not Tested|CD19 Not Tested|CD20 Not Tested|CD23 Not Tested|CD25 Not Tested|CD33 Positive|CD34 Positive|CD45 Not Tested|CD56 Not Tested|CD117 Positive|HLA-DR Not Tested|Other CD Negative	60	1	10	94	0	0	0	0	0	3	0	0	94	0	0	0	3	YES	20	Poor	Complex - >= 3 distinct abnormalities|del(5q) / 5q-|+8	[Not Available]	YES	YES	MLL|+8|Other	19|87|82	YES	FLT3 Mutation Positive|IDH1 R132 Negative|IDH1 R140 Negative|IDH1 R172 Negative|Activating RAS Negative|NPMc Negative	YES
TCGA-AB-2908	-29769	MALE	WHITE	Yes	NO	No	NO	0	0	No Exposure	[Not Available]	Dead	[Not Available]	31	Bone marrow aspirate	2008	81	46	M2	MPX Positive|NSE Negative|TDT Not Tested|CD3 Not Tested|CD5 Negative|CD7 Not Tested|CD10 Not Tested|CD14 Not Tested|CD15 Not Tested|CD19 Negative|CD20 Not Tested|CD23 Not Tested|CD25 Not Tested|CD33 Positive|CD34 Positive|CD45 Not Tested|CD56 Not Tested|CD117 Positive|HLA-DR Positive|Other CD Not Tested	60	2	10	39	0	0	2	0	5	20	0	4	59	5	0	0	5	YES	20	Poor	Complex - >= 3 distinct abnormalities|del(5q) / 5q-	21	YES	YES	CBF-Beta|AML1-ETO|+8|-5 or del(5q)|Other	0|0|0|100|87	NO	FLT3 Mutation Negative|IDH1 R132 Negative|IDH1 R140 Negative|IDH1 R172 Negative|Activating RAS Negative|NPMc Negative	YES
TCGA-AB-2910	-22311	FEMALE	WHITE	No	NO	Yes	YES	1	2000	None	[Not Available]	Dead	[Not Available]	0	Bone marrow aspirate	2008	61	71	M5	MPX Positive|NSE Positive|TDT Not Tested|CD3 Not Tested|CD5 Not Tested|CD7 Not Tested|CD10 Not Tested|CD14 Positive|CD15 Not Tested|CD19 Not Tested|CD20 Not Tested|CD23 Not Tested|CD25 Not Tested|CD33 Positive|CD34 Not Tested|CD45 Not Tested|CD56 Positive|CD 117 Not Tested|HLA-DR Positive|Other CD Positive	70	35	12	35	55	1	1	3	0	5	0	0	14	21	0	0	0	YES	20	Intermediate/Normal	Normal	Yes	NO	NO	PML-RAR|MLL|CBF-Beta|AML1-ETO|+8	0|0|0|0|0	[Not Available]	FLT3 Mutation Positive|IDH1 R132 Negative|IDH1 R140 Negative|IDH1 R172 Negative|Activating RAS Negative|NPMc Negative	YES
TCGA-AB-2911	-18689	FEMALE	BLACK OR AFRICAN AMERICAN	No	NO	Yes	YES	1	2000	Benzene/other chemicals	[Not Available]	Alive	1186	[Not Applicable]	Bone marrow aspirate	2006	51	39	M4	MPX Positive|NSE Positive|TDT Not Tested|CD3 Not Tested|CD5 Not Tested|CD7 Not Tested|CD10 Not Tested|CD14 Negative|CD15 Not Tested|CD19 Not Tested|CD20 Not Tested|CD23 Not Tested|CD25 Not Tested|CD33 Positive|CD34 Positive|CD45 Not Tested|CD56 Negative|CD117 Positive|HLA-DR Not Tested|Other CD Negative	90	50	11	21	39	0	9	0	0	0	0	0	13	39	0	0	0	YES	20	Poor	Normal|Complex - >= 3 distinct abnormalities	[Not Available]	YES	YES	BCR-ABL|PML-RAR|MLL	0|0|98	[Not Available]	FLT3 Mutation Negative|IDH1 R132 Negative|IDH1 R140 Negative|IDH1 R172 Negative|Activating RAS Positive|NPMc Negative	YES
TCGA-AB-2912	-23345	MALE	WHITE	No	NO	Yes	YES	2	2000	None	[Not Available]	Dead	[Not Available]	274	Bone marrow aspirate	2007	63	62	M4	MPX Negative|NSE Negative|TDT Not Tested|CD3 Not Tested|CD5 Negative|CD7 Not Tested|CD10 Not Tested|CD14 Negative|CD15 Not Tested|CD19 Negative|CD20 Not Tested|CD23 Not Tested|CD25 Not Tested|CD33 Negative|CD34 Positive|CD45 Not Tested|CD56 Negative|CD117 Positive|HLA-DR Positive|Other CD Negative	90	18	8	148	9	0	3	0	0	20	0	0	20	34	0	9	1	YES	20	Poor	8	[Not Available]	YES	YES	BCR-ABL|PML-RAR|MLL|CBF-Beta|AML1-ETO|+8|-7 or del(7q)	0|0|0|0|0|73|0	NO	FLT3 Mutation Negative|IDH1 R132 Negative|IDH1 R140 Negative|IDH1 R172 Negative|Activating RAS Negative|NPMc Negative	YES
TCGA-AB-2913	-22553	MALE	WHITE	No	NO	No	NO	[Not Available]	[Not Available]	None	[Not Available]	Alive	1216	[Not Applicable]	Bone marrow aspirate	2006	61	95	M0 Undifferentiated	MPX Positive|NSE Negative|TDT Not Tested|CD3 Not Tested|CD5 Not Tested|CD7 Not Tested|CD10 Not Tested|CD14 Not Tested|CD15 Not Tested|CD19 Not Tested|CD20 Not Tested|CD23 Not Tested|CD25 Not Tested|CD33 Positive|CD34 Positive|CD45 Positive|CD56 Not Tested|CD117 Positive|HLA-DR Not Tested|Other CD Not Tested	[Not Available]	62	13	25	86	0	0	0	0	3	0	0	8	1	0	0	2	YES	20	Poor	Normal|+8	[Not Available]	YES	NO	BCR-ABL|PML-RAR|MLL|CBF-Beta|-7 or del(7q)	0|0|0|0|0	[Not Available]	FLT3 Mutation Positive|IDH1 R132 Negative|IDH1 R140 Negative|IDH1 R172 Negative|Activating RAS Negative|NPMc Positive	YES
TCGA-AB-2914	-8280	FEMALE	WHITE	No	NO	No	NO	[Not Available]	[Not Available]	None	[Not Available]	Alive	792	[Not Applicable]	Bone marrow aspirate	2007	22	55	M2	MPX Positive|NSE Positive|TDT Not Tested|CD3 Not Tested|CD5 Not Tested|CD7 Not Tested|CD10 Not Tested|CD14 Not Tested|CD15 Not Tested|CD19 Not Tested|CD20 Not Tested|CD23 Not Tested|CD25 Not Tested|CD33 Positive|CD34 Positive|CD45 Not Tested|CD56 Not Tested|CD117 Positive|HLA-DR Not Tested|Other CD Not Tested	70	52	11	149	70	0	1	0	1	5	0	0	9	14	0	0	0	YES	20	Favorable	Normal|inv(16)	[Not Available]	YES	YES	BCR-ABL|PML-RAR|CBF-Beta|AML1-ETO	0|0|83|0	YES	FLT3 Mutation Positive|IDH1 R132 Negative|IDH1 R140 Negative|IDH1 R172 Negative|Activating RAS Negative|NPMc Negative	YES
TCGA-AB-2915	-26968	FEMALE	WHITE	No	NO	No	NO	[Not Available]	[Not Available]	None	[Not Available]	Dead	[Not Available]	0	Bone marrow aspirate	2009	73	11	M2	MPX Positive|NSE Negative|TDT Not Tested|CD3 Not Tested|CD5 Not Tested|CD7 Not Tested|CD10 Not Tested|CD14 Not Tested|CD15 Not Tested|CD19 Not Tested|CD20 Not Tested|CD23 Not Tested|CD25 Not Tested|CD33 Not Tested|CD34 Positive|CD45 Not Tested|CD56 Not Tested|CD117 Positive|HLA-DR Positive|Other CD Not Tested	40	15	9	64	11	0	0	0	1	74	0	0	3	11	0	0	0	YES	20	Poor	Complex - >= 3 distinct abnormalities	[Not Available]	YES	YES	PML-RAR|MLL|CBF-Beta|+8|-7 or del(7q)|-5 or del(5q)	0|0|0|0|43|0	YES	FLT3 Mutation Negative|IDH1 R132 Negative|IDH1 R140 Negative|IDH1 R172 Negative|Activating RAS Negative|NPMc Negative	YES
TCGA-AB-2916	-17866	FEMALE	WHITE	No	NO	No	NO	[Not Available]	[Not Available]	None	[Not Available]	Alive	882	[Not Applicable]	Bone marrow aspirate	2007	48	51	M4	MPX Positive|NSE Positive|TDT Not Tested|CD3 Not Tested|CD5 Not Tested|CD7 Not Tested|CD10 Not Tested|CD14 Positive|CD15 Not Tested|CD19 Not Tested|CD20 Not Tested|CD23 Not Tested|CD25 Not Tested|CD33 Positive|CD34 Positive|CD45 Not Tested|CD56 Not Tested|CD117 Positive|HLA-DR Not Tested|Other CD Positive	80	12	9	351	5	0	5	0	4	39	0	0	15	32	0	0	0	YES	20	Intermediate/Normal	[Not Available]	[Not Available]	NO	[Not Available]	[Not Available]	[Not Available]	NO	FLT3 Mutation Negative|IDH1 R132 Negative|IDH1 R140 Negative|IDH1 R172 Negative|Activating RAS Negative|NPMc Negative	YES
TCGA-AB-2917	-15128	FEMALE	WHITE	No	NO	No	NO	[Not Available]	[Not Available]	None	[Not Available]	Alive	1216	[Not Applicable]	Bone marrow aspirate	2006	41	42	M0 Undifferentiated	MPX Negative|NSE Not Tested|TDT Not Tested|CD3 Negative|CD5 Positive|CD7 Positive|CD10 Not Tested|CD14 Not Tested|CD15 Not Tested|CD19 Negative|CD20 Not Tested|CD23 Not Tested|CD25 Not Tested|CD33 Not Tested|CD34 Positive|CD45 Not Tested|CD56 Not Tested|CD117 Positive|HLA-DR Not Tested|Other CD Not Tested	80	48	12	71	74	2	2	1	2	6	0	1	3	9	0	0	0	YES	21	Poor	Normal|Complex - >= 3 distinct abnormalities|del(7q) / 7q-	[Not Available]	NO	[Not Available]	[Not Available]	[Not Available]	[Not Available]	FLT3 Mutation Negative|IDH1 R132 Negative|IDH1 R140 Negative|IDH1 R172 Negative|Activating RAS Positive|NPMc Negative	YES
TCGA-AB-2918	-17198	FEMALE	WHITE	No	NO	Yes	YES	2	4000	None	[Not Available]	Dead	[Not Available]	[Not Available]	Bone marrow aspirate	2009	47	77	M1	MPX Positive|NSE Negative|TDT Not Tested|CD3 Not Tested|CD5 Not Tested|CD7 Not Tested|CD10 Not Tested|CD14 Not Tested|CD15 Not Tested|CD19 Not Tested|CD20 Not Tested|CD23 Not Tested|CD25 Not Tested|CD33 Positive|CD34 Positive|CD45 Not Tested|CD56 Not Tested|CD 117 Not Tested|HLA-DR Not Tested|Other CD Negative	[Not Available]	81	10	53	79	0	1	0	0	4	1	0	10	4	0	0	0	YES	20	Poor	8	[Not Available]	YES	YES	PML-RAR|MLL|CBF-Beta|AML1-ETO|+8|-7 or del(7q)|-5 or del(5q)	0|0|0|0|88|0|0	YES	FLT3 Mutation Positive|IDH1 R132 Negative|IDH1 R140 Negative|IDH1 R172 Negative|Activating RAS Negative|NPMc Negative	YES
TCGA-AB-2919	-19724	FEMALE	WHITE	No	NO	Yes	YES	2	2000	None	[Not Available]	Alive	61	[Not Applicable]	Bone marrow aspirate	2009	54	72	M1	MPX Positive|NSE Negative|TDT Not Tested|CD3 Not Tested|CD5 Negative|CD7 Not Tested|CD10 Not Tested|CD14 Negative|CD15 Not Tested|CD19 Negative|CD20 Not Tested|CD23 Not Tested|CD25 Not Tested|CD33 Positive|CD34 Negative|CD45 Not Tested|CD56 Negative|CD117 Positive|HLA-DR Negative|Other CD Negative	90	13	9	22	90	0	0	0	0	1	0	0	9	0	0	0	0	YES	20	Intermediate/Normal	Normal	[Not Available]	YES	NO	PML-RAR|MLL|CBF-Beta|AML1-ETO|+8|-7 or del(7q)|-5 or del(5q)	0|0|0|0|0|0|0	YES	BCR-ABL Negative|FLT3 Mutation Positive|IDH1 R132 Positive|IDH1 R140 Negative|IDH1 R172 Negative|Activating RAS Negative|NPMc Positive	YES
TCGA-AB-2920	-16071	MALE	WHITE	No	NO	No	NO	[Not Available]	[Not Available]	None	[Not Available]	Dead	[Not Available]	366	Bone marrow aspirate	2007	44	39	M2	MPX Positive|NSE Negative|TDT Not Tested|CD3 Not Tested|CD5 Not Tested|CD7 Not Tested|CD10 Not Tested|CD14 Negative|CD15 Not Tested|CD19 Not Tested|CD20 Not Tested|CD23 Not Tested|CD25 Not Tested|CD33 Positive|CD34 Positive|CD45 Not Tested|CD56 Negative|CD117 Positive|HLA-DR Not Tested|Other CD Negative	80	35	10	35	83	0	0	0	0	4	0	0	11	2	0	0	0	YES	20	Poor	Normal|Complex - >= 3 distinct abnormalities|del(7q) / 7q-|+8	[Not Available]	YES	YES	+8|Other	99|95	NO	FLT3 Mutation Negative|IDH1 R132 Negative|IDH1 R140 Negative|IDH1 R172 Negative|Activating RAS Negative|NPMc Negative	YES
TCGA-AB-2921	-20454	FEMALE	WHITE	No	NO	No	NO	[Not Available]	[Not Available]	None	[Not Available]	Dead	[Not Available]	[Not Available]	Bone marrow aspirate	2009	56	69	M4	MPX Positive|NSE Positive|TDT Not Tested|CD3 Not Tested|CD5 Negative|CD7 Not Tested|CD10 Not Tested|CD14 Negative|CD15 Not Tested|CD19 Not Tested|CD20 Not Tested|CD23 Not Tested|CD25 Not Tested|CD33 Positive|CD34 Positive|CD45 Not Tested|CD56 Negative|CD117 Positive|HLA-DR Positive|Other CD Negative	90	28	8	31	57	0	1	4	1	2	0	0	21	11	0	3	0	YES	20	Intermediate/Normal	Normal	[Not Available]	YES	NO	PML-RAR|MLL|CBF-Beta|AML1-ETO|+8|-7 or del(7q)|-5 or del(5q)	0|0|0|0|0|0|0	YES	BCR-ABL Negative|FLT3 Mutation Positive|IDH1 R132 Negative|IDH1 R140 Negative|IDH1 R172 Negative|Activating RAS Negative|NPMc Negative	YES
TCGA-AB-2924	-21825	MALE	WHITE	No	NO	No	NO	[Not Available]	[Not Available]	None	[Not Available]	Alive	90	[Not Applicable]	Bone marrow aspirate	2009	59	75	M4	MPX Positive|NSE Positive|TDT Not Tested|CD3 Not Tested|CD5 Not Tested|CD7 Not Tested|CD10 Not Tested|CD14 Not Tested|CD15 Not Tested|CD19 Not Tested|CD20 Not Tested|CD23 Positive|CD25 Not Tested|CD33 Not Tested|CD34 Not Tested|CD45 Not Tested|CD56 Not Tested|CD117 Positive|HLA-DR Positive|Other CD Positive	90	30	9	18	17	0	0	1	0	21	0	1	12	34	0	14	0	YES	20	Intermediate/Normal	Normal	No	YES	NO	BCR-ABL|PML-RAR|MLL|CBF-Beta|AML1-ETO|+8|-7 or del(7q)|-5 or del(5q)	0|0|0|0|0|0|0|0	YES	BCR-ABL Negative|FLT3 Mutation Positive|IDH1 R132 Negative|IDH1 R140 Negative|IDH1 R172 Negative|Activating RAS Negative|NPMc Positive	YES
TCGA-AB-2928	-15890	FEMALE	BLACK OR AFRICAN AMERICAN	No	NO	Yes	YES	3	9000	None	[Not Available]	Dead	59	[Not Available]	Bone marrow aspirate	2010	43	87	M1	MPX Positive|NSE Negative|TDT Not Tested|CD3 Not Tested|CD5 Negative|CD7 Not Tested|CD10 Not Tested|CD14 Negative|CD15 Negative|CD19 Negative|CD20 Not Tested|CD23 Not Tested|CD25 Not Tested|CD33 Positive|CD34 Positive|CD45 Not Tested|CD56 Negative|CD117 Positive|HLA-DR Positive|Other CD Negative	90	172	10	32	91	0	0	0	0	0	0	0	9	0	0	0	[Not Available]	YES	20	Poor	del(7q) / 7q-	[Not Available]	YES	YES	-7 or del(7q)	98	YES	PML-RAR Negative|FLT3 Mutation Positive|IDH1 R132 Positive|IDH1 R140 Negative|IDH1 R172 Negative|Activating RAS Negative|NPMc Negative	YES
TCGA-AB-2929	-26054	FEMALE	WHITE	Yes	NO	No	NO	[Not Available]	[Not Available]	None	[Not Available]	Dead	[Not Available]	123	Bone marrow aspirate	2007	71	55	M0 Undifferentiated	MPX Negative|NSE Negative|TDT Not Tested|CD3 Not Tested|CD5 Not Tested|CD7 Not Tested|CD10 Not Tested|CD14 Negative|CD15 Not Tested|CD19 Not Tested|CD20 Not Tested|CD23 Not Tested|CD25 Not Tested|CD33 Positive|CD34 Positive|CD45 Not Tested|CD56 Not Tested|CD117 Positive|HLA-DR Positive|Other CD Negative	[Not Available]	6	9	50	50	0	1	0	7	16	1	1	22	2	0	0	0	YES	20	Poor	Normal|Complex - >= 3 distinct abnormalities|del(7q) / 7q-	[Not Available]	YES	NO	BCR-ABL|PML-RAR|MLL|CBF-Beta|AML1-ETO|+8	0|1|1|1|2|0	NO	FLT3 Mutation Negative|IDH1 R132 Negative|IDH1 R140 Negative|IDH1 R172 Negative|Activating RAS Positive|NPMc Negative	YES
TCGA-AB-2930	-23011	FEMALE	WHITE	No	[Not Available]	No	NO	[Not Available]	[Not Available]	None	[Not Available]	Dead	[Not Available]	[Not Available]	Bone marrow aspirate	2009	63	72	M2	MPX Positive|NSE Negative|TDT Not Tested|CD3 Not Tested|CD5 Not Tested|CD7 Not Tested|CD10 Not Tested|CD14 Negative|CD15 Not Tested|CD19 Negative|CD20 Not Tested|CD23 Not Tested|CD25 Not Tested|CD33 Positive|CD34 Positive|CD45 Not Tested|CD56 Negative|CD117 Positive|HLA-DR Positive|Other CD Negative	90	28	10	69	49	0	12	3	4	7	2	0	18	5	0	0	0	YES	20	Intermediate/Normal	Normal	[Not Available]	YES	NO	PML-RAR|MLL|CBF-Beta|AML1-ETO|+8|-7 or del(7q)|-5 or del(5q)	0|0|0|0|0|0|0	YES	FLT3 Mutation Positive|IDH1 R132 Negative|IDH1 R140 Negative|IDH1 R172 Negative|Activating RAS Negative|NPMc Negative	YES
TCGA-AB-2931	-27485	MALE	WHITE	Yes	YES	No	NO	[Not Available]	[Not Available]	[Not Available]	[Not Available]	Dead	[Not Available]	0	Bone marrow aspirate	2007	75	76	M2	MPX Not Tested|NSE Not Tested|TDT Not Tested|CD3 Not Tested|CD5 Not Tested|CD7 Not Tested|CD10 Not Tested|CD14 Negative|CD15 Not Tested|CD19 Not Tested|CD20 Not Tested|CD23 Not Tested|CD25 Not Tested|CD33 Positive|CD34 Positive|CD45 Not Tested|CD56 Not Tested|CD117 Positive|HLA-DR Positive|Other CD Negative	90	98	8	31	80	2	0	0	0	4	0	0	9	2	0	0	3	YES	20	Intermediate/Normal	[Not Available]	[Not Available]	YES	NO	BCR-ABL|PML-RAR|CBF-Beta|AML1-ETO	0|0|0|0	YES	FLT3 Mutation Positive|IDH1 R132 Negative|IDH1 R140 Negative|IDH1 R172 Negative|Activating RAS Negative|NPMc Negative	YES
TCGA-AB-2932	-22738	MALE	WHITE	Yes	NO	Yes	YES	3	8000	None	[Not Available]	Alive	0	[Not Applicable]	Bone marrow aspirate	2008	62	85	M5	MPX Positive|NSE Positive|TDT Not Tested|CD3 Not Tested|CD5 Not Tested|CD7 Not Tested|CD10 Not Tested|CD14 Negative|CD15 Not Tested|CD19 Not Tested|CD20 Not Tested|CD23 Not Tested|CD25 Not Tested|CD33 Positive|CD34 Negative|CD45 Not Tested|CD56 Negative|CD117 Positive|HLA-DR Positive|Other CD Positive	90	59	7	20	22	0	0	0	0	5	0	0	11	59	0	3	0	YES	20	Intermediate/Normal	Normal	[Not Available]	YES	NO	BCR-ABL|PML-RAR|MLL|CBF-Beta|AML1-ETO|+8|-7 or del(7q)	0|0|0|0|0|0|0	YES	BCR-ABL Negative|PML-RAR Negative|FLT3 Mutation Negative|IDH1 R140 Negative|IDH1 R172 Negative|Activating RAS Negative|NPMc Positive	YES
TCGA-AB-2934	-23956	MALE	WHITE	No	NO	Yes	YES	2	5000	[Not Available]	[Not Available]	Alive	28	[Not Applicable]	Bone marrow aspirate	2010	65	79	M1	MPX Positive|NSE Negative|TDT Positive|CD3 Not Tested|CD5 Not Tested|CD7 Not Tested|CD10 Not Tested|CD14 Not Tested|CD15 Not Tested|CD19 Not Tested|CD20 Not Tested|CD23 Not Tested|CD25 Not Tested|CD33 Positive|CD34 Positive|CD45 Not Tested|CD56 Not Tested|CD117 Positive|HLA-DR Not Tested|Other CD Not Tested	90	68	9	142	84	0	0	0	0	2	0	0	5	9	0	0	0	YES	15	Intermediate/Normal	Normal	[Not Available]	YES	NO	PML-RAR|MLL|CBF-Beta|AML1-ETO|+8|-7 or del(7q)|-5 or del(5q)	0|0|0|0|0|0|0	YES	BCR-ABL Negative|FLT3 Mutation Positive|IDH1 R132 Negative|IDH1 R140 Negative|IDH1 R172 Negative|Activating RAS Negative|NPMc Negative	YES
TCGA-AB-2935	-24349	MALE	WHITE	Yes	NO	No	NO	[Not Available]	[Not Available]	None	[Not Available]	Dead	[Not Available]	61	Bone marrow aspirate	2007	66	81	M4	MPX Not Tested|NSE Positive|TDT Not Tested|CD3 Not Tested|CD5 Not Tested|CD7 Not Tested|CD10 Not Tested|CD14 Not Tested|CD15 Not Tested|CD19 Not Tested|CD20 Not Tested|CD23 Not Tested|CD25 Not Tested|CD33 Positive|CD34 Positive|CD45 Not Tested|CD56 Not Tested|CD117 Positive|HLA-DR Negative|Other CD Not Tested	40	2	8	37	12	3	1	3	8	14	0	0	33	25	0	0	1	YES	20	Poor	del(5q) / 5q-|del(7q) / 7q-	[Not Available]	YES	YES	-7 or del(7q)	45	NO	BCR-ABL Negative|FLT3 Mutation Negative|IDH1 R132 Negative|IDH1 R140 Negative|IDH1 R172 Negative|Activating RAS Negative|NPMc Negative	YES
TCGA-AB-2936	-22280	FEMALE	WHITE	No	NO	No	NO	[Not Available]	[Not Available]	None	[Not Available]	Alive	59	[Not Applicable]	Bone marrow aspirate	2010	61	50	M0 Undifferentiated	MPX Negative|NSE Negative|TDT Not Tested|CD3 Not Tested|CD5 Negative|CD7 Not Tested|CD10 Not Tested|CD14 Negative|CD15 Not Tested|CD19 Negative|CD20 Not Tested|CD23 Not Tested|CD25 Not Tested|CD33 Negative|CD34 Positive|CD45 Not Tested|CD56 Negative|CD117 Positive|HLA-DR Not Tested|Other CD Negative	70	2	9	79	14	0	0	0	1	26	1	0	49	9	0	0	0	YES	20	Intermediate/Normal	Normal	[Not Available]	YES	NO	CBF-Beta|AML1-ETO|-5 or del(5q)	0|0|0	NO	FLT3 Mutation Negative|IDH1 R132 Negative|IDH1 R140 Negative|IDH1 R172 Negative|Activating RAS Negative|NPMc Negative	YES
TCGA-AB-2937	-13149	FEMALE	WHITE	No	NO	Yes	YES	3	2000	None	[Not Available]	Dead	[Not Available]	215	Bone marrow aspirate	2007	36	81	M1	MPX Positive|NSE Negative|TDT Not Tested|CD3 Not Tested|CD5 Not Tested|CD7 Not Tested|CD10 Not Tested|CD14 Not Tested|CD15 Not Tested|CD19 Not Tested|CD20 Not Tested|CD23 Not Tested|CD25 Not Tested|CD33 Not Tested|CD34 Positive|CD45 Not Tested|CD56 Positive|CD117 Positive|HLA-DR Positive|Other CD Not Tested	80	43	9	66	86	0	3	0	0	2	0	0	9	0	0	0	0	YES	20	Favorable	t(8;21)	[Not Available]	YES	YES	PML-RAR|CBF-Beta|AML1-ETO|+8|-7 or del(7q)	0|0|100|0|0	NO	FLT3 Mutation Negative|IDH1 R132 Negative|IDH1 R140 Negative|IDH1 R172 Negative|Activating RAS Negative|NPMc Negative	YES
TCGA-AB-2939	-26512	MALE	WHITE	Yes	NO	No	NO	[Not Available]	[Not Available]	None	[Not Available]	Alive	455	[Not Applicable]	Bone marrow aspirate	2008	72	88	M1	NA Not Tested|MPX Not Tested|NSE Not Tested|TDT Not Tested|CD3 Not Tested|CD5 Not Tested|CD7 Not Tested|CD10 Not Tested|CD14 Not Tested|CD15 Not Tested|CD19 Not Tested|CD20 Not Tested|CD23 Not Tested|CD25 Not Tested|CD33 Positive|CD34 Positive|CD45 Not Tested|CD56 Not Tested|CD 117 Not Tested|HLA-DR Not Tested|Other CD Not Tested	90	38	10	31	18	0	0	1	0	6	3	0	23	1	0	0	48	YES	20	Poor	Complex - >= 3 distinct abnormalities|del(5q) / 5q-	[Not Available]	YES	YES	-5 or del(5q)|Other	100|34	[Not Available]	FLT3 Mutation Negative|IDH1 R132 Negative|IDH1 R140 Negative|IDH1 R172 Negative|Activating RAS Negative|NPMc Negative	YES
TCGA-AB-2940	-12876	MALE	WHITE	No	NO	Yes	YES	3	4000	None	[Not Available]	Dead	[Not Available]	[Not Available]	Bone marrow aspirate	2006	35	34	M2	MPX Positive|NSE Negative|TDT Not Tested|CD3 Not Tested|CD5 Not Tested|CD7 Not Tested|CD10 Not Tested|CD14 Not Tested|CD15 Not Tested|CD19 Not Tested|CD20 Not Tested|CD23 Not Tested|CD25 Not Tested|CD33 Positive|CD34 Positive|CD45 Not Tested|CD56 Not Tested|CD117 Positive|HLA-DR Not Tested|Other CD Not Tested	90	34	8	88	40	3	3	1	11	3	9	1	15	9	0	0	5	YES	19	Intermediate/Normal	Normal	21	YES	YES	BCR-ABL|AML1-ETO|Other	3|0|50	[Not Available]	FLT3 Mutation Negative|IDH1 R132 Negative|IDH1 R140 Negative|IDH1 R172 Negative|Activating RAS Negative|NPMc Negative	YES
TCGA-AB-2941	-26998	MALE	WHITE	Yes	NO	No	NO	[Not Available]	[Not Available]	None	[Not Available]	Dead	[Not Available]	0	Bone marrow aspirate	2006	73	90	Not Classified	MPX Positive|NSE Not Tested|TDT Not Tested|CD3 Negative|CD5 Not Tested|CD7 Not Tested|CD10 Not Tested|CD14 Not Tested|CD15 Not Tested|CD19 Not Tested|CD20 Negative|CD23 Not Tested|CD25 Not Tested|CD33 Not Tested|CD34 Not Tested|CD45 Positive|CD56 Negative|CD117 Positive|HLA-DR Not Tested|Other CD Positive	90	59	9	11	0	0	0	0	0	94	0	0	4	1	0	0	0	YES	20	Poor	Normal|del(5q) / 5q-|del(7q) / 7q-	t(9;22)	YES	YES	BCR-ABL|CBF-Beta|-7 or del(7q)	88|35|56	[Not Available]	FLT3 Mutation Negative|IDH1 R132 Negative|IDH1 R140 Negative|IDH1 R172 Negative|Activating RAS Negative|NPMc Negative	YES
TCGA-AB-2942	-24776	FEMALE	WHITE	No	NO	No	NO	[Not Available]	[Not Available]	None	[Not Available]	Alive	641	[Not Applicable]	Bone marrow aspirate	2008	67	69	M4	MPX Positive|NSE Positive|TDT Not Tested|CD3 Not Tested|CD5 Not Tested|CD7 Not Tested|CD10 Not Tested|CD14 Positive|CD15 Not Tested|CD19 Not Tested|CD20 Not Tested|CD23 Not Tested|CD25 Not Tested|CD33 Positive|CD34 Positive|CD45 Not Tested|CD56 Not Tested|CD117 Positive|HLA-DR Positive|Other CD Not Tested	50	37	9	15	61	0	0	0	0	4	1	0	13	20	0	0	1	YES	20	Favorable	Normal|inv(16)	[Not Available]	YES	YES	CBF-Beta	85	NO	FLT3 Mutation Negative|IDH1 R132 Negative|IDH1 R140 Negative|IDH1 R172 Negative|Activating RAS Negative|NPMc Negative	YES
TCGA-AB-2943	-25568	FEMALE	WHITE	No	NO	No	NO	[Not Available]	[Not Available]	None	[Not Available]	Dead	[Not Available]	[Not Available]	Bone marrow aspirate	2010	70	32	M1	MPX Positive|NSE Negative|TDT Not Tested|CD3 Not Tested|CD5 Not Tested|CD7 Not Tested|CD10 Not Tested|CD14 Not Tested|CD15 Not Tested|CD19 Not Tested|CD20 Not Tested|CD23 Not Tested|CD25 Not Tested|CD33 Positive|CD34 Positive|CD45 Not Tested|CD56 Positive|CD117 Positive|HLA-DR Positive|Other CD Not Tested	50	1	8	82	6	0	2	0	0	8	2	0	72	4	0	6	0	YES	20	Poor	Complex - >= 3 distinct abnormalities|del(5q) / 5q-	[Not Available]	NO	[Not Available]	[Not Available]	[Not Available]	NO	FLT3 Mutation Negative|IDH1 R132 Negative|IDH1 R140 Negative|IDH1 R172 Negative|Activating RAS Negative|NPMc Negative	YES
TCGA-AB-2944	-17622	MALE	WHITE	No	NO	Yes	YES	3	9000	None	[Not Available]	Dead	[Not Available]	[Not Available]	Bone marrow aspirate	2010	48	92	M0 Undifferentiated	MPX Negative|NSE Negative|TDT Positive|CD3 Not Tested|CD5 Not Tested|CD7 Not Tested|CD10 Not Tested|CD14 Not Tested|CD15 Not Tested|CD19 Not Tested|CD20 Not Tested|CD23 Not Tested|CD25 Not Tested|CD33 Positive|CD34 Positive|CD45 Not Tested|CD56 Not Tested|CD117 Positive|HLA-DR Positive|Other CD Not Tested	100	111	9	53	87	0	0	0	1	1	2	0	8	1	0	0	0	YES	5	Poor	[Not Available]	[Not Available]	YES	YES	PML-RAR|MLL|CBF-Beta|AML1-ETO|+8|-7 or del(7q)|-5 or del(5q)	0|0|0|0|0|98|0	YES	BCR-ABL Positive|FLT3 Mutation Positive|IDH1 R132 Negative|IDH1 R140 Negative|IDH1 R172 Negative|Activating RAS Negative|NPMc Negative	YES
TCGA-AB-2946	-15156	MALE	WHITE	No	NO	Yes	YES	4	10000	None	[Not Available]	Alive	[Not Available]	[Not Applicable]	Bone marrow aspirate	2010	41	47	M2	MPX Positive|NSE Negative|TDT Not Tested|CD3 Not Tested|CD5 Not Tested|CD7 Not Tested|CD10 Not Tested|CD14 Negative|CD15 Not Tested|CD19 Not Tested|CD20 Not Tested|CD23 Not Tested|CD25 Not Tested|CD33 Positive|CD34 Positive|CD45 Not Tested|CD56 Negative|CD117 Positive|HLA-DR Positive|Other CD Positive	55	43	9	51	62	0	0	0	0	3	3	0	8	22	0	0	2	[Not Available]	[Not Available]	Intermediate/Normal	[Not Available]	[Not Available]	[Not Available]	[Not Available]	[Not Available]	[Not Available]	[Not Available]	FLT3 Mutation Negative|IDH1 R132 Negative|IDH1 R140 Negative|IDH1 R172 Negative|Activating RAS Negative|NPMc Negative	YES
TCGA-AB-2949	-21336	MALE	WHITE	No	NO	Yes	YES	2	5000	None	[Not Available]	Alive	699	[Not Applicable]	Bone marrow aspirate	2008	58	59	M0 Undifferentiated	MPX Positive|NSE Negative|TDT Negative|CD3 Negative|CD5 Positive|CD7 Not Tested|CD10 Not Tested|CD14 Negative|CD15 Not Tested|CD19 Negative|CD20 Not Tested|CD23 Not Tested|CD25 Not Tested|CD33 Negative|CD34 Positive|CD45 Not Tested|CD56 Negative|CD117 Positive|HLA-DR Positive|Other CD Not Tested	85	47	10	55	72	0	1	1	1	4	0	0	13	6	0	2	0	YES	20	Poor	Complex - >= 3 distinct abnormalities|del(7q) / 7q-|+8	[Not Available]	YES	YES	PML-RAR|CBF-Beta|Other	0|0|58	NO	FLT3 Mutation Negative|IDH1 R132 Positive|IDH1 R140 Negative|IDH1 R172 Negative|Activating RAS Negative|NPMc Negative	YES
TCGA-AB-2950	-12693	FEMALE	WHITE	No	NO	No	NO	[Not Available]	[Not Available]	None	[Not Available]	Alive	306	[Not Applicable]	Bone marrow aspirate	2008	34	57	M2	MPX Positive|NSE Not Tested|TDT Not Tested|CD3 Not Tested|CD5 Not Tested|CD7 Not Tested|CD10 Not Tested|CD14 Not Tested|CD15 Not Tested|CD19 Not Tested|CD20 Not Tested|CD23 Not Tested|CD25 Not Tested|CD33 Positive|CD34 Positive|CD45 Not Tested|CD56 Not Tested|CD117 Positive|HLA-DR Positive|Other CD Not Tested	90	14	9	40	59	3	5	2	5	3	0	0	19	2	0	0	2	YES	20	Favorable	t(8;21)	[Not Available]	YES	YES	BCR-ABL|AML1-ETO|Other	0|96|95	NO	FLT3 Mutation Negative|IDH1 R132 Negative|IDH1 R140 Negative|IDH1 R172 Negative|Activating RAS Negative|NPMc Negative	YES
TCGA-AB-2952	-22188	FEMALE	WHITE	No	NO	No	NO	[Not Available]	[Not Available]	None	[Not Available]	Dead	[Not Available]	31	Bone marrow aspirate	2007	60	62	M1	MPX Positive|NSE Negative|TDT Not Tested|CD3 Not Tested|CD5 Not Tested|CD7 Not Tested|CD10 Not Tested|CD14 Not Tested|CD15 Not Tested|CD19 Not Tested|CD20 Not Tested|CD23 Not Tested|CD25 Not Tested|CD33 Positive|CD34 Positive|CD45 Not Tested|CD56 Positive|CD117 Positive|HLA-DR Positive|Other CD Not Tested	80	16	8	90	29	0	4	1	11	22	1	6	9	14	0	0	0	YES	20	Poor	Complex - >= 3 distinct abnormalities|del(5q) / 5q-|del(7q) / 7q-|+8	[Not Available]	YES	YES	BCR-ABL|PML-RAR|+8	0|0|38	NO	FLT3 Mutation Negative|IDH1 R132 Negative|IDH1 R140 Negative|IDH1 R172 Negative|Activating RAS Negative|NPMc Negative	YES
TCGA-AB-2954	-20211	FEMALE	WHITE	No	NO	No	NO	[Not Available]	[Not Available]	[Not Available]	[Not Available]	Alive	1492	[Not Applicable]	Bone marrow aspirate	2006	55	54	M4	MPX Positive|NSE Positive|TDT Not Tested|CD3 Not Tested|CD5 Not Tested|CD7 Not Tested|CD10 Not Tested|CD14 Positive|CD15 Not Tested|CD19 Not Tested|CD20 Not Tested|CD23 Not Tested|CD25 Not Tested|CD33 Positive|CD34 Positive|CD45 Not Tested|CD56 Not Tested|CD117 Positive|HLA-DR Not Tested|Other CD Positive	90	114	9	37	24	6	4	0	0	1	1	0	4	46	0	13	0	YES	20	Intermediate/Normal	Normal	[Not Available]	YES	YES	Other	96	[Not Available]	FLT3 Mutation Negative|IDH1 R132 Negative|IDH1 R140 Negative|IDH1 R172 Negative|Activating RAS Negative|NPMc Negative	YES
TCGA-AB-2956	-22523	MALE	WHITE	No	NO	Yes	YES	2	32000	None	[Not Available]	Dead	[Not Available]	183	Bone marrow aspirate	2007	61	89	M5	MPX Positive|NSE Positive|TDT Not Tested|CD3 Not Tested|CD5 Negative|CD7 Not Tested|CD10 Not Tested|CD14 Negative|CD15 Not Tested|CD19 Not Tested|CD20 Not Tested|CD23 Not Tested|CD25 Not Tested|CD33 Positive|CD34 Negative|CD45 Not Tested|CD56 Positive|CD117 Positive|HLA-DR Positive|Other CD Positive	90	8	7	36	0	0	0	0	0	12	0	0	31	57	0	0	0	YES	20	Intermediate/Normal	Normal|t(9;11)	[Not Available]	YES	YES	BCR-ABL|MLL|CBF-Beta|AML1-ETO|+8|-7 or del(7q)|Other	0|97|1|1|1|1|4	NO	FLT3 Mutation Negative|IDH1 R132 Negative|IDH1 R140 Negative|IDH1 R172 Negative|Activating RAS Negative|NPMc Negative	YES
TCGA-AB-2964	-21184	FEMALE	WHITE	No	NO	No	NO	[Not Available]	[Not Available]	None	[Not Available]	Alive	1277	[Not Applicable]	Bone marrow aspirate	2006	58	64	M1	MPX Positive|NSE Negative|TDT Not Tested|CD3 Not Tested|CD5 Not Tested|CD7 Not Tested|CD10 Not Tested|CD14 Not Tested|CD15 Not Tested|CD19 Not Tested|CD20 Not Tested|CD23 Not Tested|CD25 Not Tested|CD33 Positive|CD34 Not Tested|CD45 Not Tested|CD56 Not Tested|CD117 Positive|HLA-DR Not Tested|Other CD Not Tested	80	3	6	35	61	0	0	0	0	5	0	0	34	0	0	0	0	YES	19	Intermediate/Normal	Normal	[Not Available]	YES	NO	PML-RAR	0	[Not Available]	FLT3 Mutation Negative|IDH1 R132 Negative|IDH1 R140 Negative|IDH1 R172 Negative|Activating RAS Negative|NPMc Negative	YES
TCGA-AB-2967	-21214	MALE	WHITE	No	NO	No	NO	[Not Available]	[Not Available]	None	[Not Available]	Alive	1035	[Not Applicable]	Bone marrow aspirate	2007	58	58	M4	MPX Positive|NSE Positive|TDT Not Tested|CD3 Not Tested|CD5 Negative|CD7 Not Tested|CD10 Not Tested|CD14 Negative|CD15 Not Tested|CD19 Negative|CD20 Not Tested|CD23 Not Tested|CD25 Not Tested|CD33 Positive|CD34 Negative|CD45 Not Tested|CD56 Negative|CD117 Positive|HLA-DR Positive|Other CD Not Tested	90	20	9	121	10	0	5	0	5	45	1	0	17	17	0	0	0	YES	20	Intermediate/Normal	Normal	[Not Available]	YES	NO	CBF-Beta	0	[Not Available]	FLT3 Mutation Negative|IDH1 R132 Negative|IDH1 R140 Negative|IDH1 R172 Negative|Activating RAS Negative|NPMc Positive	YES
TCGA-AB-2969	-20331	MALE	WHITE	No	NO	No	NO	[Not Available]	[Not Available]	None	[Not Available]	Alive	1127	[Not Applicable]	Bone marrow aspirate	2006	55	97	M5	MPX Positive|NSE Positive|TDT Not Tested|CD3 Not Tested|CD5 Not Tested|CD7 Not Tested|CD10 Not Tested|CD14 Not Tested|CD15 Not Tested|CD19 Not Tested|CD20 Not Tested|CD23 Not Tested|CD25 Not Tested|CD33 Positive|CD34 Not Tested|CD45 Not Tested|CD56 Not Tested|CD117 Positive|HLA-DR Not Tested|Other CD Positive	[Not Available]	73	8	17	8	0	2	1	0	1	1	0	13	50	0	0	8	YES	20	Intermediate/Normal	Normal	[Not Available]	YES	NO	BCR-ABL|PML-RAR|MLL	3|3|0	[Not Available]	FLT3 Mutation Positive|IDH1 R132 Positive|IDH1 R140 Negative|IDH1 R172 Negative|Activating RAS Negative|NPMc Positive	YES
TCGA-AB-2972	-30134	FEMALE	WHITE	No	NO	No	NO	[Not Available]	[Not Available]	None	[Not Available]	Dead	[Not Available]	30	Bone marrow aspirate	2007	82	53	M2	MPX Not Tested|NSE Not Tested|TDT Not Tested|CD3 Not Tested|CD5 Not Tested|CD7 Not Tested|CD10 Not Tested|CD14 Not Tested|CD15 Not Tested|CD19 Not Tested|CD20 Not Tested|CD23 Not Tested|CD25 Not Tested|CD33 Not Tested|CD34 Positive|CD45 Positive|CD56 Not Tested|CD117 Positive|HLA-DR Positive|Other CD Not Tested	70	1	11	30	25	0	2	0	0	24	0	0	42	5	0	0	2	YES	20	Intermediate/Normal	Normal	[Not Available]	YES	NO	-5 or del(5q)	0	NO	FLT3 Mutation Negative|IDH1 R132 Negative|IDH1 R140 Negative|IDH1 R172 Negative|Activating RAS Negative|NPMc Positive	YES
TCGA-AB-2975	-20057	MALE	BLACK OR AFRICAN AMERICAN	No	NO	No	NO	[Not Available]	[Not Available]	None	[Not Available]	Dead	[Not Available]	[Not Available]	Bone marrow aspirate	2007	54	67	M2	MPX Positive|NSE Negative|TDT Not Tested|CD3 Not Tested|CD5 Not Tested|CD7 Not Tested|CD10 Not Tested|CD14 Negative|CD15 Not Tested|CD19 Not Tested|CD20 Not Tested|CD23 Not Tested|CD25 Not Tested|CD33 Positive|CD34 Positive|CD45 Not Tested|CD56 Not Tested|CD117 Positive|HLA-DR Positive|Other CD Not Tested	90	68	8	87	71	2	4	0	1	1	0	0	18	3	0	0	0	YES	19	Intermediate/Normal	Normal	[Not Available]	YES	NO	BCR-ABL|PML-RAR|MLL|CBF-Beta|AML1-ETO|+8|-7 or del(7q)|Other	2|1|0|0|0|1|0|0	NO	PML-RAR Negative|FLT3 Mutation Negative|IDH1 R132 Negative|IDH1 R140 Negative|IDH1 R172 Negative|Activating RAS Negative|NPMc Negative	YES
TCGA-AB-2978	-22402	FEMALE	WHITE	No	YES	No	NO	0	0	none	[Not Available]	Alive	699	[Not Applicable]	Bone marrow aspirate	2008	61	43	M2	MPX Positive|NSE Negative|TDT Not Tested|CD3 Not Tested|CD5 Negative|CD7 Not Tested|CD10 Not Tested|CD14 Negative|CD15 Not Tested|CD19 Negative|CD20 Not Tested|CD23 Not Tested|CD25 Not Tested|CD33 Positive|CD34 Positive|CD45 Not Tested|CD56 Negative|CD117 Positive|HLA-DR Positive|Other CD Negative	90	10	10	140	32	0	0	0	0	22	4	0	27	15	0	0	0	YES	20	Intermediate/Normal	Normal	[Not Available]	NO	[Not Available]	[Not Available]	[Not Available]	NO	FLT3 Mutation Negative|IDH1 R132 Negative|IDH1 R140 Negative|IDH1 R172 Negative|Activating RAS Negative|NPMc Negative	YES
TCGA-AB-2979	-11262	FEMALE	WHITE	No	NO	No	NO	[Not Available]	[Not Available]	None	[Not Available]	Alive	671	[Not Applicable]	Bone marrow aspirate	2008	30	86	M1	MPX Positive|NSE Not Tested|TDT Not Tested|CD3 Not Tested|CD5 Negative|CD7 Not Tested|CD10 Not Tested|CD14 Negative|CD15 Not Tested|CD19 Negative|CD20 Not Tested|CD23 Not Tested|CD25 Not Tested|CD33 Positive|CD34 Positive|CD45 Not Tested|CD56 Negative|CD117 Positive|HLA-DR Positive|Other CD Negative	[Not Available]	23	10	59	88	0	0	0	0	6	0	0	6	0	0	0	0	YES	20	Intermediate/Normal	Normal	No	YES	NO	BCR-ABL|PML-RAR|AML1-ETO	0|0|0	NO	FLT3 Mutation Negative|IDH1 R132 Negative|IDH1 R140 Negative|IDH1 R172 Negative|Activating RAS Negative|NPMc Negative	YES
TCGA-AB-2980	-18506	MALE	WHITE	No	NO	No	NO	[Not Available]	[Not Available]	none	[Not Available]	Alive	699	[Not Applicable]	Bone marrow aspirate	2008	50	74	M3	MPX Positive|NSE Negative|TDT Not Tested|CD3 Not Tested|CD5 Negative|CD7 Not Tested|CD10 Not Tested|CD14 Negative|CD15 Not Tested|CD19 Negative|CD20 Not Tested|CD23 Not Tested|CD25 Not Tested|CD33 Positive|CD34 Negative|CD45 Not Tested|CD56 Negative|CD117 Positive|HLA-DR Negative|Other CD Negative	90	1	10	58	10	0	0	0	2	16	0	0	68	2	0	0	2	YES	20	Favorable	t(15;17) and variants	[Not Available]	YES	YES	PML-RAR|CBF-Beta	96|0	YES	PML-RAR Positive|FLT3 Mutation Positive|IDH1 R132 Negative|IDH1 R140 Negative|IDH1 R172 Negative|Activating RAS Negative|NPMc Negative	YES
TCGA-AB-2981	-13027	FEMALE	WHITE	No	[Not Available]	Yes	YES	2	4000	[Not Available]	[Not Available]	Alive	487	[Not Applicable]	Bone marrow aspirate	2008	35	87	M5	MPX Negative|NSE Positive|TDT Not Tested|CD3 Not Tested|CD5 Negative|CD7 Not Tested|CD10 Not Tested|CD14 Negative|CD15 Not Tested|CD19 Not Tested|CD20 Not Tested|CD23 Not Tested|CD25 Not Tested|CD33 Positive|CD34 Negative|CD45 Not Tested|CD56 Negative|CD117 Positive|HLA-DR Positive|Other CD Negative	100	72	9	19	8	0	0	1	0	0	0	0	21	29	0	41	0	YES	20	Intermediate/Normal	Normal	[Not Available]	YES	NO	PML-RAR|MLL|CBF-Beta	1|0|0	YES	FLT3 Mutation Positive|IDH1 R132 Positive|IDH1 R140 Negative|IDH1 R172 Negative|Activating RAS Negative|NPMc Positive	YES
TCGA-AB-2984	-14123	MALE	WHITE	No	NO	No	NO	[Not Available]	[Not Available]	None	[Not Available]	Alive	1157	[Not Applicable]	Bone marrow aspirate	2006	38	86	M1	MPX Positive|NSE Negative|TDT Not Tested|CD3 Not Tested|CD5 Not Tested|CD7 Not Tested|CD10 Not Tested|CD14 Negative|CD15 Not Tested|CD19 Negative|CD20 Not Tested|CD23 Not Tested|CD25 Not Tested|CD33 Positive|CD34 Negative|CD45 Not Tested|CD56 Negative|CD117 Positive|HLA-DR Negative|Other CD Negative	90	40	9	19	97	0	0	0	0	0	0	1	2	0	0	0	0	YES	20	Intermediate/Normal	Normal	[Not Available]	YES	NO	PML-RAR|MLL|TEL-AML 1	2|2|2	[Not Available]	FLT3 Mutation Negative|IDH1 R132 Positive|IDH1 R140 Negative|IDH1 R172 Negative|Activating RAS Positive|NPMc Positive	YES
TCGA-AB-2985	-29890	FEMALE	WHITE	No	NO	Yes	YES	2	3000	None	[Not Available]	Dead	[Not Available]	273	Bone marrow aspirate	2008	81	53	M5	MPX Positive|NSE Positive|TDT Not Tested|CD3 Not Tested|CD5 Negative|CD7 Not Tested|CD10 Not Tested|CD14 Negative|CD15 Not Tested|CD19 Negative|CD20 Not Tested|CD23 Not Tested|CD25 Not Tested|CD33 Positive|CD34 Positive|CD45 Not Tested|CD56 Not Tested|CD117 Positive|HLA-DR Positive|Other CD Positive	70	12	9	61	7	0	0	0	1	1	0	0	20	67	0	4	0	YES	20	Intermediate/Normal	Normal	[Not Available]	YES	NO	PML-RAR|CBF-Beta|-5 or del(5q)	0|0|0	[Not Available]	FLT3 Mutation Negative|IDH1 R132 Negative|IDH1 R140 Negative|IDH1 R172 Negative|Activating RAS Positive|NPMc Negative	YES
TCGA-AB-2987	-27667	FEMALE	WHITE	No	NO	Yes	YES	4	14000	None	[Not Available]	Dead	[Not Available]	184	Bone marrow aspirate	2008	75	41	M5	MPX Negative|NSE Positive|TDT Not Tested|CD3 Not Tested|CD5 Not Tested|CD7 Not Tested|CD10 Not Tested|CD14 Positive|CD15 Not Tested|CD19 Not Tested|CD20 Not Tested|CD23 Not Tested|CD25 Not Tested|CD33 Positive|CD34 Negative|CD45 Not Tested|CD56 Not Tested|CD 117 Not Tested|HLA-DR Not Tested|Other CD Positive	80	7	9	11	0	0	0	0	0	2	0	1	59	38	0	0	0	YES	20	Intermediate/Normal	Normal|del(7q) / 7q-	[Not Available]	YES	NO	BCR-ABL|PML-RAR|MLL|CBF-Beta|AML1-ETO|+8|-7 or del(7q)	0|0|0|0|0|0|0	NO	FLT3 Mutation Negative|IDH1 R132 Negative|IDH1 R140 Negative|IDH1 R172 Negative|Activating RAS Positive|NPMc Positive	YES
TCGA-AB-2990	-18962	MALE	WHITE	No	NO	No	NO	[Not Available]	[Not Available]	None	[Not Available]	Alive	457	[Not Applicable]	Bone marrow aspirate	2008	51	85	M1	MPX Positive|NSE Negative|TDT Not Tested|CD3 Not Tested|CD5 Not Tested|CD7 Not Tested|CD10 Not Tested|CD14 Not Tested|CD15 Not Tested|CD19 Not Tested|CD20 Not Tested|CD23 Not Tested|CD25 Not Tested|CD33 Positive|CD34 Negative|CD45 Not Tested|CD56 Negative|CD117 Positive|HLA-DR Negative|Other CD Negative	90	64	10	45	85	0	0	0	1	3	0	0	9	0	0	2	0	YES	20	Intermediate/Normal	Normal	[Not Available]	YES	NO	PML-RAR|MLL|CBF-Beta|AML1-ETO|+8|-7 or del(7q)	0|0|0|0|0|0	NO	FLT3 Mutation Negative|IDH1 R132 Positive|IDH1 R140 Negative|IDH1 R172 Negative|Activating RAS Negative|NPMc Positive	YES
TCGA-AB-2991	-14885	FEMALE	WHITE	No	[Not Available]	No	NO	0	0	None	[Not Available]	Alive	1826	[Not Applicable]	Bone marrow aspirate	2004	40	0	M3	MPX Positive|NSE Not Tested|TDT Not Tested|CD3 Not Tested|CD5 Not Tested|CD7 Not Tested|CD10 Not Tested|CD14 Not Tested|CD15 Not Tested|CD19 Not Tested|CD20 Not Tested|CD23 Not Tested|CD25 Not Tested|CD33 Positive|CD34 Positive|CD45 Not Tested|CD56 Not Tested|CD117 Positive|HLA-DR Not Tested|Other CD Not Tested	95	[Not Available]	8	34	0	0	0	0	0	5	0	0	90	5	0	0	0	YES	20	Favorable	+8|t(15;17) and variants	No	YES	YES	BCR-ABL|PML-RAR	4|78	[Not Available]	FLT3 Mutation Negative|IDH1 R140 Negative|IDH1 R172 Negative|Activating RAS Negative|NPMc Negative	YES
TCGA-AB-2993	-21124	FEMALE	WHITE	No	[Not Available]	Yes	YES	2	4500	[Not Available]	[Not Available]	Dead	[Not Available]	761	Bone marrow aspirate	2004	57	6	M4	MPX Positive|NSE Positive|TDT Not Tested|CD3 Not Tested|CD5 Not Tested|CD7 Negative|CD10 Not Tested|CD14 Negative|CD15 Not Tested|CD19 Negative|CD20 Not Tested|CD23 Not Tested|CD25 Not Tested|CD33 Positive|CD34 Negative|CD45 Not Tested|CD56 Negative|CD117 Positive|HLA-DR Negative|Other CD Negative	90	103	10	82	91	0	0	0	2	6	0	0	1	0	1	0	0	YES	20	Intermediate/Normal	Normal	no	YES	YES	PML-RAR|CBF-Beta	0|0	[Not Available]	[Not Available]	YES
TCGA-AB-2994	-9436	MALE	WHITE	No	NO	No	NO	[Not Available]	[Not Available]	None	[Not Available]	Alive	1798	[Not Applicable]	Bone marrow aspirate	2005	25	91	M3	MPX Positive|NSE Positive|TDT Not Tested|CD3 Not Tested|CD5 Not Tested|CD7 Not Tested|CD10 Not Tested|CD14 Not Tested|CD15 Not Tested|CD19 Not Tested|CD20 Not Tested|CD23 Not Tested|CD25 Not Tested|CD33 Not Tested|CD34 Not Tested|CD45 Not Tested|CD56 Not Tested|CD117 Positive|HLA-DR Not Tested|Other CD Not Tested	100	8	10	18	7	56	4	0	0	11	1	2	15	3	0	0	1	YES	20	Favorable	t(15;17) and variants	No	YES	YES	PML-RAR	93	[Not Available]	FLT3 Mutation Positive|IDH1 R132 Negative|IDH1 R140 Negative|IDH1 R172 Negative|Activating RAS Negative|NPMc Negative	YES
TCGA-AB-2995	-23164	MALE	WHITE	No	[Not Available]	No	NO	0	0	[Not Available]	[Not Available]	Alive	1551	[Not Applicable]	Bone marrow aspirate	2005	63	0	M2	MPX Positive|NSE Negative|TDT Not Tested|CD3 Not Tested|CD5 Not Tested|CD7 Not Tested|CD10 Not Tested|CD14 Not Tested|CD15 Not Tested|CD19 Not Tested|CD20 Not Tested|CD23 Not Tested|CD25 Not Tested|CD33 Not Tested|CD34 Positive|CD45 Not Tested|CD56 Not Tested|CD117 Positive|HLA-DR Not Tested|Other CD Not Tested	20	1	11	43	0	0	0	0	0	16	2	0	78	2	2	0	0	YES	20	Intermediate/Normal	Normal	no	NO	[Not Available]	[Not Available]	[Not Available]	[Not Available]	IDH1 R132 Negative	YES
TCGA-AB-2996	-27364	MALE	WHITE	Yes	[Not Available]	No	NO	0	0	None	[Not Available]	Alive	1581	[Not Applicable]	Bone marrow aspirate	2005	74	2	M2	MPX Positive|NSE Not Tested|TDT Negative|CD3 Not Tested|CD5 Not Tested|CD7 Not Tested|CD10 Not Tested|CD14 Not Tested|CD15 Not Tested|CD19 Not Tested|CD20 Not Tested|CD23 Not Tested|CD25 Not Tested|CD33 Not Tested|CD34 Positive|CD45 Positive|CD56 Not Tested|CD117 Positive|HLA-DR Positive|Other CD Not Tested	70	3	9	118	2	0	0	0	0	46	0	0	44	6	2	0	0	YES	20	Intermediate/Normal	Normal	[Not Available]	NO	[Not Available]	[Not Available]	[Not Available]	[Not Available]	IDH1 R132 Negative|IDH1 R140 Negative|IDH1 R172 Negative|Activating RAS Negative|NPMc Negative	YES
TCGA-AB-2998	-24837	FEMALE	WHITE	No	NO	Yes	YES	4	14000	None	[Not Available]	Dead	[Not Available]	31	Bone marrow aspirate	2008	68	85	M3	MPX Positive|NSE Negative|TDT Not Tested|CD3 Not Tested|CD5 Negative|CD7 Not Tested|CD10 Not Tested|CD14 Negative|CD15 Not Tested|CD19 Negative|CD20 Not Tested|CD23 Not Tested|CD25 Not Tested|CD33 Positive|CD34 Negative|CD45 Not Tested|CD56 Negative|CD117 Positive|HLA-DR Negative|Other CD Not Tested	100	29	10	73	32	8	10	0	0	1	1	0	4	24	0	17	3	YES	20	Favorable	t(15;17) and variants	[Not Available]	YES	YES	PML-RAR	100	YES	PML-RAR Positive|FLT3 Mutation Positive|IDH1 R132 Negative|IDH1 R140 Negative|IDH1 R172 Negative|Activating RAS Negative|NPMc Negative	YES
TCGA-AB-2999	-22980	MALE	WHITE	No	NO	No	NO	[Not Available]	[Not Available]	None	[Not Available]	Alive	1735	[Not Applicable]	Bone marrow aspirate	2004	62	82	M3	MPX Positive|NSE Negative|TDT Not Tested|CD3 Not Tested|CD5 Not Tested|CD7 Not Tested|CD10 Not Tested|CD14 Not Tested|CD15 Not Tested|CD19 Not Tested|CD20 Not Tested|CD23 Not Tested|CD25 Not Tested|CD33 Positive|CD34 Negative|CD45 Not Tested|CD56 Not Tested|CD117 Positive|HLA-DR Negative|Other CD Not Tested	90	1	9	15	11	0	1	0	2	10	0	0	65	5	0	0	6	YES	20	Favorable	Normal|t(15;17) and variants	[Not Available]	YES	YES	PML-RAR	93	NO	FLT3 Mutation Positive|IDH1 R132 Negative|IDH1 R140 Negative|IDH1 R172 Negative|Activating RAS Negative|NPMc Negative	YES
TCGA-AB-3000	-9251	MALE	WHITE	No	NO	Yes	YES	2	4000	None	[Not Available]	Alive	1249	[Not Applicable]	Bone marrow aspirate	2006	25	56	M2	MPX Positive|NSE Negative|TDT Not Tested|CD3 Not Tested|CD5 Not Tested|CD7 Not Tested|CD10 Not Tested|CD14 Not Tested|CD15 Not Tested|CD19 Not Tested|CD20 Not Tested|CD23 Not Tested|CD25 Not Tested|CD33 Positive|CD34 Positive|CD45 Not Tested|CD56 Not Tested|CD117 Positive|HLA-DR Not Tested|Other CD Not Tested	90	99	9	60	71	2	5	3	1	6	0	0	8	4	0	0	0	YES	20	Intermediate/Normal	Normal	[Not Available]	NO	[Not Available]	[Not Available]	[Not Available]	[Not Available]	FLT3 Mutation Negative|IDH1 R132 Negative|IDH1 R140 Negative|IDH1 R172 Negative|Activating RAS Negative|NPMc Negative	YES
TCGA-AB-3005	-16528	MALE	WHITE	No	[Not Available]	No	NO	0	0	None	[Not Available]	Alive	2100	[Not Applicable]	Bone marrow aspirate	2003	45	0	M5	MPX Not Tested|NSE Not Tested|TDT Not Tested|CD3 Not Tested|CD5 Not Tested|CD7 Not Tested|CD10 Not Tested|CD14 Not Tested|CD15 Not Tested|CD19 Not Tested|CD20 Not Tested|CD23 Not Tested|CD25 Not Tested|CD33 Positive|CD34 Not Tested|CD45 Not Tested|CD56 Not Tested|CD 117 Not Tested|HLA-DR Not Tested|Other CD Positive	80	2	13	257	0	0	0	2	3	20	12	0	54	9	0	0	0	YES	20	Intermediate/Normal	Normal	[Not Available]	YES	NO	MLL	0	[Not Available]	IDH1 R132 Negative|IDH1 R140 Negative|IDH1 R172 Negative|Activating RAS Negative|NPMc Negative	YES
TCGA-AB-3006	-22464	MALE	WHITE	No	[Not Available]	No	NO	0	0	[Not Available]	[Not Available]	Dead	[Not Available]	485	Bone marrow aspirate	2006	61	14	M1	MPX Positive|NSE Not Tested|TDT Not Tested|CD3 Not Tested|CD5 Not Tested|CD7 Not Tested|CD10 Not Tested|CD14 Negative|CD15 Not Tested|CD19 Not Tested|CD20 Not Tested|CD23 Not Tested|CD25 Not Tested|CD33 Positive|CD34 Not Tested|CD45 Not Tested|CD56 Not Tested|CD117 Positive|HLA-DR Not Tested|Other CD Not Tested	60	3	14	61	14	0	0	0	21	20	2	0	48	2	0	0	15	YES	20	Intermediate/Normal	Normal	[Not Available]	YES	NO	PML-RAR|CBF-Beta|AML1-ETO	3|0|2	[Not Available]	[Not Available]	YES
TCGA-AB-3007	-13029	MALE	WHITE	No	NO	No	NO	[Not Available]	[Not Available]	None	[Not Available]	Alive	1581	[Not Applicable]	Bone marrow aspirate	2005	35	90	M3	MPX Positive|NSE Negative|TDT Not Tested|CD3 Not Tested|CD5 Not Tested|CD7 Not Tested|CD10 Not Tested|CD14 Not Tested|CD15 Not Tested|CD19 Not Tested|CD20 Not Tested|CD23 Not Tested|CD25 Not Tested|CD33 Positive|CD34 Negative|CD45 Not Tested|CD56 Not Tested|CD117 Positive|HLA-DR Negative|Other CD Not Tested	90	2	12	12	7	1	1	0	5	34	1	0	50	1	0	0	0	YES	20	Favorable	Normal|del(7q) / 7q-|+8|t(15;17) and variants	NO	YES	YES	PML-RAR|CBF-Beta|-7 or del(7q)	15|0|96	[Not Available]	FLT3 Mutation Positive|IDH1 R132 Negative|IDH1 R140 Negative|IDH1 R172 Negative|Activating RAS Negative|NPMc Negative	YES
TCGA-AB-3011	-7916	FEMALE	WHITE	No	NO	No	NO	[Not Available]	[Not Available]	None	[Not Available]	Alive	1885	[Not Applicable]	Bone marrow aspirate	2005	21	91	M1	MPX Positive|NSE Negative|TDT Not Tested|CD3 Not Tested|CD5 Not Tested|CD7 Negative|CD10 Not Tested|CD14 Not Tested|CD15 Not Tested|CD19 Not Tested|CD20 Not Tested|CD23 Not Tested|CD25 Not Tested|CD33 Positive|CD34 Negative|CD45 Not Tested|CD56 Not Tested|CD117 Positive|HLA-DR Negative|Other CD Not Tested	95	8	8	52	83	0	0	0	1	1	0	0	14	1	0	0	0	YES	20	Intermediate/Normal	Normal	[Not Available]	YES	NO	PML-RAR|MLL|TEL-AML 1	0|1|1	[Not Available]	FLT3 Mutation Negative|IDH1 R132 Positive|IDH1 R140 Negative|IDH1 R172 Negative|Activating RAS Negative|NPMc Positive	YES
TCGA-AB-3012	-19543	MALE	WHITE	No	NO	No	NO	[Not Available]	[Not Available]	None	[Not Available]	Alive	1887	[Not Applicable]	Bone marrow aspirate	2004	53	42	M3	MPX Positive|NSE Not Tested|TDT Not Tested|CD3 Not Tested|CD5 Not Tested|CD7 Not Tested|CD10 Not Tested|CD14 Not Tested|CD15 Not Tested|CD19 Not Tested|CD20 Not Tested|CD23 Not Tested|CD25 Not Tested|CD33 Positive|CD34 Negative|CD45 Not Tested|CD56 Not Tested|CD117 Positive|HLA-DR Negative|Other CD Not Tested	90	1	9	46	29	5	2	0	0	10	1	0	50	2	0	0	1	YES	20	Favorable	t(15;17) and variants	No	YES	YES	PML-RAR	95	[Not Available]	FLT3 Mutation Negative|IDH1 R132 Negative|IDH1 R140 Negative|IDH1 R172 Negative|Activating RAS Negative|NPMc Negative	YES
[truncated: 2 more columns]
