# Supplementary material for: Identification of Survival-Related Genes in Acute Myeloid Leukemia (AML) Based on Cytogenetically Normal AML Samples Using Weighted Gene Coexpression Network Analysis
Source: Dis Markers. 2022 Sep 29;2022:5423694. doi: 10.1155/2022/5423694 (PMC9537620; doi:10.1155/2022/5423694)
Supplement: Supplementary 11 — Table 5S: detailed clinical information for the 29 AML PB samples from TARGET database. [file 5423694.f11.txt]

Table 5S. Detailed clinical information for the 29 AML PB samples from TARGET database
TARGET USI	Gender	Race	Ethnicity	Age at Diagnosis in Days	First Event	Event Free Survival Time in Days	Vital Status	Overall Survival Time in Days	Year of Diagnosis	Year of Last Follow Up	Protocol	WBC at Diagnosis	Bone marrow leukemic blast percentage (%)	Peripheral blasts (%)	CNS disease	Chloroma	FAB Category	t(6;9)	t(8;21)	t(3;5)(q25;q34)	t(6;11)(q27;q23)	t(9;11)(p22;q23)	t(10;11)(p11.2;q23)	t(11:19)(q23:p13.1)	inv(16)	del5q	del7q	del9q	monosomy 5	monosomy 7	trisomy 8	trisomy 21	MLL	Minus Y	Minus X	Cytogenetic Code Other	Cytogenetic Complexity	Primary Cytogenetic Code	ISCN	FLT3/ITD positive?	FLT3/ITD allelic ratio	FLT3 PM	NPM mutation	CEBPA mutation	WT1 mutation	c-Kit Mutation Exon 8	c-Kit Mutation Exon 17	MRD at end of course 1	MRD % at end of course 1
TARGET-20-PANGCM	Male	White	Not Hispanic or Latino	3235	Relapse	496	Alive	3055	2004	2013	AAML03P1	140.9	58	54.5	Yes	No	M4	No	No	No	No	No	No	No	Yes	No	No	No	No	No	No	No	No	No	No		1	inv(16)	46,XY,inv(16)(p13.1q22)[13]/46,XY[6]	No	NA	No	No	No	No	No	No	Yes	2
TARGET-20-PANPLS	Female	White	Not Hispanic or Latino	703	Relapse	325	Dead	702	2005	2007	AAML03P1	57.6	44	41	No	No	M2	Unknown	Unknown	Unknown	Unknown	Unknown	Unknown	Unknown	Unknown	Unknown	Unknown	Unknown	Unknown	Unknown	Unknown	Unknown	Unknown	Unknown	Unknown		NA	Unknown	Unknown	No	NA	No	No	No	No	Not done	Not done	Yes	0.02
TARGET-20-PANVGP	Male	Unknown	Unknown	4950	Relapse	391	Alive	2688	2005	2012	AAML03P1	25.7	72	81	No	No	M4	No	Yes	No	No	No	No	No	No	No	No	Yes	No	No	No	No	No	No	No	del 9q	2	t(8;21)	46,XY,t(8;20;21)(q22;q13.1;q22),del(9)(q22q34)[20]	No	NA	No	No	No	No	Not done	Not done	No	0
TARGET-20-PANYNR	Male	White	Not Hispanic or Latino	3310	Relapse	321	Alive	2952	2005	2013	AAML03P1	46.2	72	57	No	No	M2	No	No	No	No	No	No	No	Yes	No	No	No	No	No	No	No	No	Yes	No	-Y,-7 (side line, no reported as monosomy 7),-9	5	inv(16)	46,XY,inv(16)(p13.1q22)[11]/92,idemx2[2]/89,idemx2,-Y,-7,-9[4]/46,XY[4]	No	NA	No	No	No	No	No	Yes	No	0
TARGET-20-PANYSN	Male	White	Not Hispanic or Latino	6470	Censored	914	Alive	914	2005	2008	AAML03P1	65	80	68	No	No	M1	Unknown	Unknown	Unknown	Unknown	Unknown	Unknown	Unknown	Unknown	Unknown	Unknown	Unknown	Unknown	Unknown	Unknown	Unknown	Unknown	Unknown	Unknown		NA	Unknown	Unknown	No	NA	No	No	No	No	Not done	Not done	No	0
TARGET-20-PAPVDV	Male	White	Not Hispanic or Latino	2318	Censored	2688	Alive	2688	2006	2014	AAML0531	11.4	35.6	34	No	No	M2	No	Yes	No	No	No	No	No	No	No	No	No	No	No	No	No	No	No	No		1	t(8;21)	46,XY,t(2;21;8)(p21;q22;q22)[20]	No	NA	No	No	No	No	No	No	No	0
TARGET-20-PARASV	Male	White	Not Hispanic or Latino	4401	Relapse	435	Dead	749	2007	2009	AAML0531	26.2	95	67	No	No	M5	No	No	No	No	No	Yes	No	No	No	No	No	No	No	Yes	No	Yes	No	No		2	MLL	47,XY,+8,t(10;11)(p12;q23)[10]	No	NA	No	No	No	No	Not done	Not done	No	0
TARGET-20-PARCCH	Male	White	Hispanic or Latino	339	Relapse	109	Dead	228	2007	2007	AAML0531	208.6		60	No	No	M0 Undifferentiated	No	No	No	No	No	No	No	No	No	No	No	No	No	No	No	No	No	No		0	Normal	46,XY[20]	NO	NA	NO	NO	NO	NO	Not done	Not done	Yes	3.7
TARGET-20-PARGVC	Male	White	Hispanic or Latino	1802	Relapse	230	Dead	295	2007	2008	AAML0531	58	86	81	Yes	No	M2	No	Yes	No	No	No	No	No	No	No	No	No	No	No	No	No	No	Yes	No	#NAME?	4	t(8;21)	45,X,-Y,t(8;21)(q22;q22),add(13)(p11.2),add(22)(p11.2)	No	NA	No	No	No	No	No	No	No	0
TARGET-20-PARIHK	Male	White	Not Hispanic or Latino	3830	Induction Failure	77	Dead	923	2007	2010	AAML0531	20.2	46	52	No	No	Not classified	No	No	No	No	No	No	No	No	No	No	No	No	No	Yes	No	No	No	No		1	Other	47,XY,+8[8]/46,XY[16]	Yes	0.62	No	No	No	No	Not done	Not done	No	0
TARGET-20-PARIMT	Female	White	Not Hispanic or Latino	2748	Relapse	383	Alive	2476	2007	2014	AAML0531	34.9	44	41	No	No	M4	No	No	No	No	No	No	No	Yes	No	Yes	No	No	No	No	No	No	No	No		2	inv(16)	46,XX,inv(16)(p13.1q22)[19]/46,idem,del(7)(q22)[1]	No	NA	No	No	No	No	No	Yes	No	0
TARGET-20-PARIZR	Male	Black or African American	Hispanic or Latino	2695	Censored	2457	Alive	2457	2007	2014	AAML0531	7.4	70	35	No	Yes	M2	No	Yes	No	No	No	No	No	No	No	No	No	No	No	No	No	No	Yes	No	#NAME?	2	t(8;21)	45,X,-Y,ins(21;8)(q22.1;q13q22.1)[20]	No	NA	No	No	No	No	No	No	No	0
TARGET-20-PARJYP	Female	Other	Not Hispanic or Latino	5433	Censored	1798	Alive	1798	2007	2012	AAML0531	122.5	80	56	No	No	M4	No	No	No	No	No	No	No	Yes	No	No	No	No	No	No	No	No	No	No		1	inv(16)	46,XX,inv(16)(p13.1q22)	No	NA	No	No	No	No	No	Yes
TARGET-20-PARSAN	Male	White	Hispanic or Latino	5420	Relapse	339	Dead	870	2007	2010	AAML0531	5.3	46	64	No	No	Unknown	No	No	No	No	No	No	No	No	No	No	No	No	No	No	No	No	No	No		1	Other	46,XY,9ph,t(16;17)(p13.1;p13.3) ��	No	NA	No	No	No	No	Not done	Not done	No	0
TARGET-20-PARSHM	Female	White	Not Hispanic or Latino	358	Relapse	404	Alive	2450	2007	2014	AAML0531	34.8	23	17	No	No	Unknown	No	No	No	No	No	No	No	Yes	No	No	No	No	No	No	No	No	No	No		1	inv(16)	46,XX,inv(16)(p13.1q22)[22]	No	NA	No	No	No	No	No	No	Yes	0.1
TARGET-20-PARUDL	Male	White	Not Hispanic or Latino	6446	Relapse	257	Alive	2411	2008	2014	AAML0531	100.7	63	42	No	No	Unknown	No	No	No	No	No	No	No	Yes	No	No	No	No	No	No	No	No	No	No		1	inv(16)	46,XY,inv(16)(p13.1q22)[25]	No	NA	No	No	No	No	No	No	No	0
TARGET-20-PARVAI	Female	White	Not Hispanic or Latino	6102	Relapse	335	Dead	429	2008	2009	AAML0531	51.1	71	51	No	No	M2	No	No	Yes	No	No	No	No	No	No	No	No	No	No	No	No	No	No	No	t(3;5)(q25;q34)	1	Other	46,XX,t(3;5)(q25;q35)[23]	Yes	0.22	No	No	No	Yes	Not done	Not done
TARGET-20-PARYFN	Female	White	Not Hispanic or Latino	1597	Relapse	655	Alive	2203	2008	2014	AAML0531	87.8	90	67.9	No	No	M4	No	No	No	No	No	No	No	Yes	No	No	No	No	No	No	No	No	No	No		1	inv(16)	46,XX,inv(16)(p13.1q22)[2]	No	NA	No	No	No	No	Yes	No	Yes	0.3
TARGET-20-PASCGR	Female	White	Hispanic or Latino	6660	Relapse	255	Dead	702	2008	2010	AAML0531	5.2	31	0	No	Yes	M5	No	No	No	No	No	No	No	No	No	No	No	No	No	No	No	No	No	No	del(10p),add(12p),t(11q;12q)	4	MLL	46,XX,del(10)(p13),der(11)t(11;12)(q13;q24.1),der(12)t(11;12)(q13;q24.1)inv(11)(q23q13)/46,idem,add(12)(p11.2)	No	NA	No	No	No	No	Not done	Not done	No	0
TARGET-20-PASFJB	Male	White	Not Hispanic or Latino	4151	Relapse	296	Dead	595	2008	2010	AAML0531	133.7	92	81	No	No	M4	No	No	No	No	No	No	No	Yes	No	No	No	No	No	No	No	No	No	No		1	inv(16)	46,XY,inv(16)(p13.1q22)[29]	NO	NA	NO	NO	NO	NO	NO	YES
TARGET-20-PASGGK	Female	Black or African American	Not Hispanic or Latino	4458	Relapse	777	Alive	2025	2008	2014	AAML0531	4.2	96	22	No	Yes	M5	No	No	No	Yes	No	No	No	No	No	No	No	No	No	No	No	Yes	No	No		1	MLL	46,XX,t(6;11;10)(q27;q23;p12)[19]/46,XX[1]	No	NA	No	No	No	No	Not done	Not done	No	0.02
TARGET-20-PASLSD	Female	White	Hispanic or Latino	969	Relapse	251	Alive	2126	2009	2014	AAML0531	59.2	85.8	76	No	No	M5	No	No	No	No	Yes	No	No	No	No	No	No	No	No	No	No	Yes	No	No		1	MLL	46,XX,t(9;11)(p22;q23)[14]/46,XX[6]	No	NA	No	No	No	No	Not done	Not done	No	0
TARGET-20-PASMHY	Male	White	Not Hispanic or Latino	6979	Relapse	570	Dead	592	2009	2010	AAML0531	94.5	83	91	No	No	M4	No	No	No	No	No	No	No	Yes	No	Yes	No	No	No	No	No	No	No	No		2	inv(16)	46,XY,inv(16)(p13.1q22)[5]/46,idem,del(7)(q22q34)[5]	No	NA	No	No	No	No	No	Yes	No	0
TARGET-20-PASTUH	Female	White	Not Hispanic or Latino	5305	Relapse	118	Dead	166	2009	2009	AAML0531	33.5	81.6	46	No	No	M4	No	No	No	No	No	No	Yes	No	No	No	No	No	No	Yes	No	Yes	No	Yes		3	MLL	46,XX,t(11;19)(q23;p13.1)[15]/46,idem,-X,+8[3]/46,XX[2]	No	NA	No	No	No	No	Not done	Not done	Yes	2.1
TARGET-20-PATELT	Female	White	Not Hispanic or Latino	4401	Censored	1652	Alive	1652	2010	2014	AAML0531	46.7	80	84	No	No	M1	No	No	No	No	No	No	No	No	No	No	No	No	No	No	No	No	No	No		1	Other	46,XX,t(2;11)(q31;p15)[20]	No	NA	No	No	No	No	Not done	Not done	Yes	13
TARGET-21-PARXYR	Female	White	Not Hispanic or Latino	5346	Relapse	492	Alive	2200	2008	2014	AAML0531	38.7	21	80	No	No	M1	No	No	No	No	No	No	No	No	No	No	No	No	No	No	No	No	No	No		0	Normal	46,XX[20]	Yes	0.03	No	No	No	Yes	Not done	Not done	Yes	18
TARGET-21-PATKBK	Male	White	Hispanic or Latino	31	Censored	1684	Alive	1684	2010	2014	AAML0531	27.6	30	23	No	No	M7	No	No	No	No	No	No	No	No	No	No	No	No	No	No	No	No	No	No		1	Other	46,XY,t(1;22)(p13;q13)[7]/46,XY[13]	No	NA	No	No	No	No	Not done	Not done	Yes	9.2
TARGET-20-PAEFGT	Female	White	Not Hispanic or Latino	5452	Relapse	213	Dead	315	1997	1998	CCG2961	11.4	100	70	No	No	M2	Unknown	Unknown	Unknown	Unknown	Unknown	Unknown	Unknown	Unknown	Unknown	Unknown	Unknown	Unknown	Unknown	Unknown	Unknown	Unknown	Unknown	Unknown		0	Unknown	I	Yes	0.83	No		No	Yes	Not done	Not done
TARGET-20-PAKSMZ	Male	White	Not Hispanic or Latino	6303	Relapse	1117	Dead	1293	2001	2004	CCG2961	152.7	72	92	No	No	M2	Unknown	Unknown	Unknown	Unknown	Unknown	Unknown	Unknown	Unknown	Unknown	Unknown	Unknown	Unknown	Unknown	Unknown	Unknown	Unknown	Unknown	Unknown		0	Unknown	C	Yes	0.65	No	Yes	No	No	Not done	Not done
[truncated: 15 more columns]
