# Supplementary material for: Identification of Survival-Related Genes in Acute Myeloid Leukemia (AML) Based on Cytogenetically Normal AML Samples Using Weighted Gene Coexpression Network Analysis
Source: Dis Markers. 2022 Sep 29;2022:5423694. doi: 10.1155/2022/5423694 (PMC9537620; doi:10.1155/2022/5423694)
Supplement: Supplementary 12 — Table 6S: top 20 GO terms and enriched pathways of the 131 mRNAs in ME1 module. [file 5423694.f12.txt]

Table 6S. Top 20 GO terms and enriched pathways of the 131 mRNAs in ME1 module
Category	ID	Name	Q-value FDR B&H	Hit Gene Number	Hit Percentage	Hit Count in Genome	Hit in Query List
Biological Process	GO:0001775	cell activation	4.40E-22	53	40.46%	1779	TARM1,AMPD3,ADGRG3,STBD1,PGLYRP1,BTNL8,CD177,ABCA13,FOLR3,ANXA3,CAMP,CEACAM3,CEACAM8,OLFM4,GPR84,CEACAM6,DGKG,CRISP3,CST7,MUC5B,TLR9,CHI3L1,CHIT1,WLS,IL18RAP,CXCL1,OLR1,SLC2A3,PDXK,CEACAM1,ARG1,MMP25,PRAM1,S100P,RETN,FCAR,BPI,CLEC4D,HP,PTX3,KLF5,CYSTM1,QPCT,ELANE,GCA,LTF,CKAP4,MMP8,MMP9,CXCL6,PADI2,KLRC1,KLRC2
Biological Process	GO:0045321	leukocyte activation	1.03E-21	50	38.17%	1584	TARM1,AMPD3,ADGRG3,STBD1,PGLYRP1,BTNL8,CD177,ABCA13,FOLR3,ANXA3,CAMP,CEACAM3,CEACAM8,OLFM4,GPR84,CEACAM6,CRISP3,CST7,MUC5B,TLR9,CHI3L1,CHIT1,IL18RAP,CXCL1,OLR1,SLC2A3,PDXK,CEACAM1,ARG1,MMP25,PRAM1,S100P,RETN,FCAR,BPI,CLEC4D,HP,PTX3,CYSTM1,QPCT,ELANE,GCA,LTF,CKAP4,MMP8,MMP9,CXCL6,PADI2,KLRC1,KLRC2
Biological Process	GO:0002252	immune effector process	1.18E-21	49	37.40%	1516	TARM1,AMPD3,ADGRG3,STBD1,PGLYRP1,CD177,ABCA13,FOLR3,ANXA3,CAMP,CEACAM3,CEACAM8,OLFM4,GPR84,CEACAM6,CRISP3,TLR9,CHI3L1,CHIT1,IL18RAP,CXCL1,OLR1,SLC2A3,PDXK,CEACAM1,ARG1,MMP25,DEFA3,PRAM1,S100P,RETN,FCAR,BPI,CLEC4D,HP,PTX3,IFIT1B,CYSTM1,QPCT,ELANE,GCA,LTF,CKAP4,MMP8,MMP9,CXCL6,PADI2,KLRC1,KLRC2
Biological Process	GO:0046903	secretion	1.22E-18	49	37.40%	1787	NRG1,TARM1,AMPD3,ADGRG3,STBD1,TRPA1,PGLYRP1,CD177,ABCA13,SGK1,FOLR3,PPFIA4,ANXA3,CAMP,CEACAM3,CEACAM8,OLFM4,GPR84,CEACAM6,CRISP3,CHI3L1,CHIT1,WLS,CXCL1,OLR1,SLC2A3,PDXK,CEACAM1,ARG1,MMP25,PRAM1,S100P,RETN,FCAR,BPI,CLEC4D,HP,PTX3,CYSTM1,QPCT,ELANE,GCA,CYP4F3,LTF,CKAP4,MMP8,MMP9,PADI2,KLRC2
Biological Process	GO:0002274	myeloid leukocyte activation	1.85E-32	47	35.88%	761	TARM1,AMPD3,ADGRG3,STBD1,PGLYRP1,CD177,ABCA13,FOLR3,ANXA3,CAMP,CEACAM3,CEACAM8,OLFM4,GPR84,CEACAM6,CRISP3,CST7,MUC5B,TLR9,CHI3L1,CHIT1,IL18RAP,CXCL1,OLR1,SLC2A3,PDXK,CEACAM1,ARG1,MMP25,PRAM1,S100P,RETN,FCAR,BPI,CLEC4D,HP,PTX3,CYSTM1,QPCT,ELANE,GCA,LTF,CKAP4,MMP8,MMP9,CXCL6,PADI2
Biological Process	GO:0002443	leukocyte mediated immunity	5.53E-27	47	35.88%	1017	TARM1,AMPD3,ADGRG3,STBD1,PGLYRP1,CD177,ABCA13,FOLR3,ANXA3,CAMP,CEACAM3,CEACAM8,OLFM4,GPR84,CEACAM6,CRISP3,TLR9,CHI3L1,CHIT1,IL18RAP,CXCL1,OLR1,SLC2A3,PDXK,CEACAM1,ARG1,MMP25,PRAM1,S100P,RETN,FCAR,BPI,CLEC4D,HP,PTX3,CYSTM1,QPCT,ELANE,GCA,LTF,CKAP4,MMP8,MMP9,CXCL6,PADI2,KLRC1,KLRC2
Biological Process	GO:0032940	secretion by cell	7.70E-19	47	35.88%	1607	NRG1,TARM1,AMPD3,ADGRG3,STBD1,TRPA1,PGLYRP1,CD177,ABCA13,FOLR3,PPFIA4,ANXA3,CAMP,CEACAM3,CEACAM8,OLFM4,GPR84,CEACAM6,CRISP3,CHI3L1,CHIT1,WLS,CXCL1,OLR1,SLC2A3,PDXK,CEACAM1,ARG1,MMP25,PRAM1,S100P,RETN,FCAR,BPI,CLEC4D,HP,PTX3,CYSTM1,QPCT,ELANE,GCA,LTF,CKAP4,MMP8,MMP9,PADI2,KLRC2
Biological Process	GO:0140352	export from cell	2.84E-18	47	35.88%	1662	NRG1,TARM1,AMPD3,ADGRG3,STBD1,TRPA1,PGLYRP1,CD177,ABCA13,FOLR3,PPFIA4,ANXA3,CAMP,CEACAM3,CEACAM8,OLFM4,GPR84,CEACAM6,CRISP3,CHI3L1,CHIT1,WLS,CXCL1,OLR1,SLC2A3,PDXK,CEACAM1,ARG1,MMP25,PRAM1,S100P,RETN,FCAR,BPI,CLEC4D,HP,PTX3,CYSTM1,QPCT,ELANE,GCA,LTF,CKAP4,MMP8,MMP9,PADI2,KLRC2
Biological Process	GO:0016050	vesicle organization	3.46E-14	45	34.35%	1924	NRG1,TARM1,AMPD3,ADGRG3,STBD1,PGLYRP1,CD177,ABCA13,FOLR3,ANXA3,CAMP,CEACAM3,CEACAM8,OLFM4,GPR84,CEACAM6,CRISP3,CHI3L1,CHIT1,CXCL1,OLR1,SLC2A3,PDXK,CEACAM1,TGFA,ARG1,MMP25,PRAM1,S100P,RETN,FCAR,BPI,CLEC4D,HP,PTX3,CYSTM1,QPCT,ELANE,GCA,LTF,CKAP4,MMP8,MMP9,PADI2,KLRC2
Biological Process	GO:0042119	neutrophil activation	2.58E-35	44	33.59%	515	TARM1,AMPD3,ADGRG3,STBD1,PGLYRP1,CD177,ABCA13,FOLR3,ANXA3,CAMP,CEACAM3,CEACAM8,OLFM4,GPR84,CEACAM6,CRISP3,CHI3L1,CHIT1,IL18RAP,CXCL1,OLR1,SLC2A3,PDXK,CEACAM1,ARG1,MMP25,PRAM1,S100P,RETN,FCAR,BPI,CLEC4D,HP,PTX3,CYSTM1,QPCT,ELANE,GCA,LTF,CKAP4,MMP8,MMP9,CXCL6,PADI2
Biological Process	GO:0036230	granulocyte activation	2.76E-35	44	33.59%	524	TARM1,AMPD3,ADGRG3,STBD1,PGLYRP1,CD177,ABCA13,FOLR3,ANXA3,CAMP,CEACAM3,CEACAM8,OLFM4,GPR84,CEACAM6,CRISP3,CHI3L1,CHIT1,IL18RAP,CXCL1,OLR1,SLC2A3,PDXK,CEACAM1,ARG1,MMP25,PRAM1,S100P,RETN,FCAR,BPI,CLEC4D,HP,PTX3,CYSTM1,QPCT,ELANE,GCA,LTF,CKAP4,MMP8,MMP9,CXCL6,PADI2
Biological Process	GO:0002446	neutrophil mediated immunity	4.12E-34	43	32.82%	524	TARM1,AMPD3,ADGRG3,STBD1,PGLYRP1,CD177,ABCA13,FOLR3,ANXA3,CAMP,CEACAM3,CEACAM8,OLFM4,GPR84,CEACAM6,CRISP3,CHI3L1,CHIT1,CXCL1,OLR1,SLC2A3,PDXK,CEACAM1,ARG1,MMP25,PRAM1,S100P,RETN,FCAR,BPI,CLEC4D,HP,PTX3,CYSTM1,QPCT,ELANE,GCA,LTF,CKAP4,MMP8,MMP9,CXCL6,PADI2
Biological Process	GO:0043299	leukocyte degranulation	1.55E-32	43	32.82%	580	TARM1,AMPD3,ADGRG3,STBD1,PGLYRP1,CD177,ABCA13,FOLR3,ANXA3,CAMP,CEACAM3,CEACAM8,OLFM4,GPR84,CEACAM6,CRISP3,CHI3L1,CHIT1,CXCL1,OLR1,SLC2A3,PDXK,CEACAM1,ARG1,MMP25,PRAM1,S100P,RETN,FCAR,BPI,CLEC4D,HP,PTX3,CYSTM1,QPCT,ELANE,GCA,LTF,CKAP4,MMP8,MMP9,PADI2,KLRC2
Biological Process	GO:0002444	myeloid leukocyte mediated immunity	9.76E-32	43	32.82%	610	TARM1,AMPD3,ADGRG3,STBD1,PGLYRP1,CD177,ABCA13,FOLR3,ANXA3,CAMP,CEACAM3,CEACAM8,OLFM4,GPR84,CEACAM6,CRISP3,CHI3L1,CHIT1,CXCL1,OLR1,SLC2A3,PDXK,CEACAM1,ARG1,MMP25,PRAM1,S100P,RETN,FCAR,BPI,CLEC4D,HP,PTX3,CYSTM1,QPCT,ELANE,GCA,LTF,CKAP4,MMP8,MMP9,CXCL6,PADI2
Biological Process	GO:0002366	leukocyte activation involved in immune response	5.53E-27	43	32.82%	800	TARM1,AMPD3,ADGRG3,STBD1,PGLYRP1,CD177,ABCA13,FOLR3,ANXA3,CAMP,CEACAM3,CEACAM8,OLFM4,GPR84,CEACAM6,CRISP3,CHI3L1,CHIT1,CXCL1,OLR1,SLC2A3,PDXK,CEACAM1,ARG1,MMP25,PRAM1,S100P,RETN,FCAR,BPI,CLEC4D,HP,PTX3,CYSTM1,QPCT,ELANE,GCA,LTF,CKAP4,MMP8,MMP9,PADI2,KLRC2
Biological Process	GO:0002263	cell activation involved in immune response	6.22E-27	43	32.82%	804	TARM1,AMPD3,ADGRG3,STBD1,PGLYRP1,CD177,ABCA13,FOLR3,ANXA3,CAMP,CEACAM3,CEACAM8,OLFM4,GPR84,CEACAM6,CRISP3,CHI3L1,CHIT1,CXCL1,OLR1,SLC2A3,PDXK,CEACAM1,ARG1,MMP25,PRAM1,S100P,RETN,FCAR,BPI,CLEC4D,HP,PTX3,CYSTM1,QPCT,ELANE,GCA,LTF,CKAP4,MMP8,MMP9,PADI2,KLRC2
Biological Process	GO:0045055	regulated exocytosis	2.38E-25	43	32.82%	881	TARM1,AMPD3,ADGRG3,STBD1,PGLYRP1,CD177,ABCA13,FOLR3,ANXA3,CAMP,CEACAM3,CEACAM8,OLFM4,GPR84,CEACAM6,CRISP3,CHI3L1,CHIT1,CXCL1,OLR1,SLC2A3,PDXK,CEACAM1,ARG1,MMP25,PRAM1,S100P,RETN,FCAR,BPI,CLEC4D,HP,PTX3,CYSTM1,QPCT,ELANE,GCA,LTF,CKAP4,MMP8,MMP9,PADI2,KLRC2
Biological Process	GO:0006887	exocytosis	5.68E-23	43	32.82%	1015	TARM1,AMPD3,ADGRG3,STBD1,PGLYRP1,CD177,ABCA13,FOLR3,ANXA3,CAMP,CEACAM3,CEACAM8,OLFM4,GPR84,CEACAM6,CRISP3,CHI3L1,CHIT1,CXCL1,OLR1,SLC2A3,PDXK,CEACAM1,ARG1,MMP25,PRAM1,S100P,RETN,FCAR,BPI,CLEC4D,HP,PTX3,CYSTM1,QPCT,ELANE,GCA,LTF,CKAP4,MMP8,MMP9,PADI2,KLRC2
Biological Process	GO:0140029	exocytic process	5.68E-23	43	32.82%	1015	TARM1,AMPD3,ADGRG3,STBD1,PGLYRP1,CD177,ABCA13,FOLR3,ANXA3,CAMP,CEACAM3,CEACAM8,OLFM4,GPR84,CEACAM6,CRISP3,CHI3L1,CHIT1,CXCL1,OLR1,SLC2A3,PDXK,CEACAM1,ARG1,MMP25,PRAM1,S100P,RETN,FCAR,BPI,CLEC4D,HP,PTX3,CYSTM1,QPCT,ELANE,GCA,LTF,CKAP4,MMP8,MMP9,PADI2,KLRC2
Biological Process	GO:0099500	vesicle fusion to plasma membrane	5.68E-23	43	32.82%	1015	TARM1,AMPD3,ADGRG3,STBD1,PGLYRP1,CD177,ABCA13,FOLR3,ANXA3,CAMP,CEACAM3,CEACAM8,OLFM4,GPR84,CEACAM6,CRISP3,CHI3L1,CHIT1,CXCL1,OLR1,SLC2A3,PDXK,CEACAM1,ARG1,MMP25,PRAM1,S100P,RETN,FCAR,BPI,CLEC4D,HP,PTX3,CYSTM1,QPCT,ELANE,GCA,LTF,CKAP4,MMP8,MMP9,PADI2,KLRC2
Cellular Component	GO:0030141	secretory granule	2.80E-25	44	33.59%	958	TARM1,AMPD3,ADGRG3,STBD1,FSTL3,PGLYRP1,CD177,ABCA13,FOLR3,ANXA3,CAMP,CEACAM3,CEACAM8,OLFM4,GPR84,CEACAM6,CRISP3,CHI3L1,CHIT1,CXCL1,OLR1,SLC2A3,PDXK,CEACAM1,ARG1,MMP25,DEFA3,S100P,RETN,FCAR,BPI,CLEC4D,HP,PTX3,CYSTM1,QPCT,ELANE,GCA,LTF,CKAP4,MMP8,MMP9,PADI2,CA4
Cellular Component	GO:0099503	secretory vesicle	9.54E-22	44	33.59%	1197	TARM1,AMPD3,ADGRG3,STBD1,FSTL3,PGLYRP1,CD177,ABCA13,FOLR3,ANXA3,CAMP,CEACAM3,CEACAM8,OLFM4,GPR84,CEACAM6,CRISP3,CHI3L1,CHIT1,CXCL1,OLR1,SLC2A3,PDXK,CEACAM1,ARG1,MMP25,DEFA3,S100P,RETN,FCAR,BPI,CLEC4D,HP,PTX3,CYSTM1,QPCT,ELANE,GCA,LTF,CKAP4,MMP8,MMP9,PADI2,CA4
Cellular Component	GO:0042581	specific granule	8.45E-38	32	24.43%	160	TARM1,ADGRG3,PGLYRP1,CD177,FOLR3,ANXA3,CAMP,CEACAM3,CEACAM8,OLFM4,GPR84,CRISP3,CHI3L1,CHIT1,CXCL1,OLR1,SLC2A3,PDXK,CEACAM1,ARG1,MMP25,RETN,FCAR,BPI,CLEC4D,HP,PTX3,QPCT,ELANE,LTF,CKAP4,MMP8
Cellular Component	GO:0031226	intrinsic component of plasma membrane	7.95E-04	26	19.85%	1910	GPHN,VIPR1,NRG1,FLT1,ADGRG3,STBD1,TRPA1,CD177,FOLR3,CEACAM8,CEACAM4,GPR84,CEACAM6,TNFRSF10C,LRRC4,IL18RAP,OLR1,SLC2A3,CEACAM1,TGFA,FCAR,KCNJ15,SCN8A,KLRC1,KLRC2,CA4
Cellular Component	GO:0070820	tertiary granule	9.46E-25	24	18.32%	164	TARM1,STBD1,PGLYRP1,CD177,FOLR3,CAMP,CEACAM8,OLFM4,GPR84,CRISP3,CHIT1,CXCL1,OLR1,SLC2A3,CEACAM1,FCAR,CLEC4D,HP,PTX3,CYSTM1,QPCT,LTF,MMP8,MMP9
Cellular Component	GO:0034774	secretory granule lumen	1.88E-16	23	17.56%	332	AMPD3,PGLYRP1,FOLR3,CAMP,OLFM4,CRISP3,CHI3L1,CHIT1,CXCL1,PDXK,ARG1,DEFA3,S100P,RETN,BPI,HP,PTX3,QPCT,ELANE,GCA,LTF,MMP8,PADI2
Cellular Component	GO:0060205	cytoplasmic vesicle lumen	2.10E-16	23	17.56%	336	AMPD3,PGLYRP1,FOLR3,CAMP,OLFM4,CRISP3,CHI3L1,CHIT1,CXCL1,PDXK,ARG1,DEFA3,S100P,RETN,BPI,HP,PTX3,QPCT,ELANE,GCA,LTF,MMP8,PADI2
Cellular Component	GO:0031983	vesicle lumen	2.10E-16	23	17.56%	338	AMPD3,PGLYRP1,FOLR3,CAMP,OLFM4,CRISP3,CHI3L1,CHIT1,CXCL1,PDXK,ARG1,DEFA3,S100P,RETN,BPI,HP,PTX3,QPCT,ELANE,GCA,LTF,MMP8,PADI2
Cellular Component	GO:0030659	cytoplasmic vesicle membrane	5.90E-07	21	16.03%	842	TARM1,ADGRG3,STBD1,CD177,ABCA13,ANXA3,CEACAM3,CEACAM8,GPR84,CEACAM6,WLS,OLR1,SLC2A3,CEACAM1,TGFA,MMP25,FCAR,CLEC4D,CYSTM1,CKAP4,CA4
Cellular Component	GO:0012506	vesicle membrane	8.76E-07	21	16.03%	865	TARM1,ADGRG3,STBD1,CD177,ABCA13,ANXA3,CEACAM3,CEACAM8,GPR84,CEACAM6,WLS,OLR1,SLC2A3,CEACAM1,TGFA,MMP25,FCAR,CLEC4D,CYSTM1,CKAP4,CA4
Cellular Component	GO:0005887	integral component of plasma membrane	1.77E-02	21	16.03%	1813	VIPR1,NRG1,FLT1,ADGRG3,STBD1,TRPA1,CEACAM8,CEACAM4,GPR84,CEACAM6,LRRC4,IL18RAP,OLR1,SLC2A3,CEACAM1,TGFA,FCAR,KCNJ15,SCN8A,KLRC1,KLRC2
Cellular Component	GO:0035580	specific granule lumen	3.26E-24	18	13.74%	62	PGLYRP1,FOLR3,CAMP,OLFM4,CRISP3,CHI3L1,CHIT1,CXCL1,PDXK,ARG1,RETN,BPI,HP,PTX3,QPCT,ELANE,LTF,MMP8
Cellular Component	GO:0030667	secretory granule membrane	3.15E-11	18	13.74%	329	TARM1,ADGRG3,STBD1,CD177,ABCA13,CEACAM3,CEACAM8,GPR84,CEACAM6,OLR1,SLC2A3,CEACAM1,MMP25,FCAR,CLEC4D,CYSTM1,CKAP4,CA4
Cellular Component	GO:0005764	lysosome	6.06E-05	17	12.98%	772	ABCA13,LITAF,CEACAM8,OLFM4,CEACAM6,CST7,TLR9,CHIT1,ARSG,ARG1,DEFA3,RETN,BPI,ELANE,GCA,CKAP4,PADI2
Cellular Component	GO:0000323	lytic vacuole	6.06E-05	17	12.98%	772	ABCA13,LITAF,CEACAM8,OLFM4,CEACAM6,CST7,TLR9,CHIT1,ARSG,ARG1,DEFA3,RETN,BPI,ELANE,GCA,CKAP4,PADI2
Cellular Component	GO:0009986	cell surface	4.51E-03	17	12.98%	1131	NRG1,BTNL8,FOLR3,PPFIA4,CEACAM8,CEACAM4,CEACAM6,TNFRSF10C,CEACAM1,TGFA,MMP25,ELANE,LTF,CKAP4,KLRC1,KLRC2,CA4
Cellular Component	GO:1904724	tertiary granule lumen	2.78E-16	13	9.92%	55	PGLYRP1,FOLR3,CAMP,OLFM4,CRISP3,CHIT1,CXCL1,HP,PTX3,QPCT,LTF,MMP8,MMP9
Cellular Component	GO:0035579	specific granule membrane	2.76E-13	13	9.92%	91	TARM1,ADGRG3,CD177,CEACAM3,CEACAM8,GPR84,OLR1,SLC2A3,CEACAM1,MMP25,FCAR,CLEC4D,CKAP4
Cellular Component	GO:0042582	azurophil granule	4.43E-09	12	9.16%	158	ABCA13,CEACAM8,OLFM4,CEACAM6,ARG1,DEFA3,RETN,BPI,ELANE,GCA,CKAP4,PADI2
Cellular Component	GO:0005766	primary lysosome	4.43E-09	12	9.16%	158	ABCA13,CEACAM8,OLFM4,CEACAM6,ARG1,DEFA3,RETN,BPI,ELANE,GCA,CKAP4,PADI2
Molecular Function	GO:0005509	calcium ion binding	4.74E-02	13	9.92%	815	PADI4,CLEC6A,GALNT3,CD177,ANXA3,DGKG,S100P,THBS4,FBN2,EFCAB12,GCA,MMP8,PADI2
Molecular Function	GO:0030246	carbohydrate binding	6.81E-03	10	7.63%	314	STBD1,CLEC6A,GALNT3,CHI3L1,OLR1,SLC2A3,CLEC4D,PTX3,KLRC1,KLRC2
Molecular Function	GO:0016810	hydrolase activity, acting on carbon-nitrogen (but not peptide) bonds	4.89E-02	5	3.82%	142	AMPD3,PADI4,PGLYRP1,ARG1,PADI2
Molecular Function	GO:0046790	virion binding	6.81E-03	4	3.05%	27	CEACAM8,CEACAM6,CEACAM1,PTX3
Molecular Function	GO:0016813	hydrolase activity, acting on carbon-nitrogen (but not peptide) bonds, in linear amidines	7.75E-03	3	2.29%	12	PADI4,ARG1,PADI2
Molecular Function	GO:0005130	granulocyte colony-stimulating factor receptor binding	1.19E-02	3	2.29%	15	CEACAM8,CEACAM6,CEACAM1
Molecular Function	GO:0035325	Toll-like receptor binding	3.59E-02	3	2.29%	29	CEACAM8,CEACAM6,CEACAM1
Molecular Function	GO:0031005	filamin binding	3.59E-02	3	2.29%	30	CEACAM8,CEACAM6,CEACAM1
Molecular Function	GO:0015125	bile acid transmembrane transporter activity	4.03E-02	3	2.29%	33	CEACAM8,CEACAM6,CEACAM1
Molecular Function	GO:0001968	fibronectin binding	4.74E-02	3	2.29%	39	FSTL3,THBS4,MMP9
Molecular Function	GO:0062082	HLA-E specific inhibitory MHC class Ib receptor activity	1.76E-02	2	1.53%	4	KLRC1,KLRC2
Molecular Function	GO:0062080	inhibitory MHC class Ib receptor activity	1.76E-02	2	1.53%	4	KLRC1,KLRC2
Molecular Function	GO:0004668	protein-arginine deiminase activity	2.51E-02	2	1.53%	5	PADI4,PADI2
Molecular Function	GO:0004568	chitinase activity	3.28E-02	2	1.53%	6	CHI3L1,CHIT1
Molecular Function	GO:0023024	MHC class I protein complex binding	3.59E-02	2	1.53%	7	KLRC1,KLRC2
Molecular Function	GO:0008061	chitin binding	4.03E-02	2	1.53%	8	CHI3L1,CHIT1
Molecular Function	GO:0005153	interleukin-8 receptor binding	4.15E-02	2	1.53%	9	CXCL1,CXCL6
Molecular Function	GO:0032394	MHC class Ib receptor activity	4.15E-02	2	1.53%	9	KLRC1,KLRC2
Molecular Function	GO:0004062	aryl sulfotransferase activity	4.74E-02	2	1.53%	10	SULT1A2,SULT1B1
Pathway	1269203	Innate Immune System	4.70E-18	46	35.11%	1302	NRG1, TARM1, AMPD3, ADGRG3, STBD1, CLEC6A, PGLYRP1, CD177, ABCA13, FOLR3, CAMP, CEACAM3, CEACAM8, OLFM4, GPR84, CEACAM6, CRISP3, MUC5B, TLR9, CHI3L1, CHIT1, CXCL1, OLR1, SLC2A3, PDXK, CEACAM1, ARG1, MMP25, DEFA3, S100P, RETN, FCAR, BPI, CLEC4D, HP, PTX3, CYSTM1, QPCT, ELANE, GCA, LTF, CKAP4, MMP8, MMP9, PADI2, KLRC2
Pathway	1457780	Neutrophil degranulation	2.53E-28	40	30.53%	492	TARM1, AMPD3, ADGRG3, STBD1, PGLYRP1, CD177, ABCA13, FOLR3, CAMP, CEACAM3, CEACAM8, OLFM4, GPR84, CEACAM6, CRISP3, CHI3L1, CHIT1, CXCL1, OLR1, SLC2A3, PDXK, CEACAM1, ARG1, MMP25, S100P, RETN, FCAR, BPI, CLEC4D, HP, PTX3, CYSTM1, QPCT, ELANE, GCA, LTF, CKAP4, MMP8, MMP9, PADI2
Pathway	M5885	Ensemble of genes encoding ECM-associated proteins including ECM-affilaited proteins, ECM regulators and secreted factors	1.98E-02	16	12.21%	751	NRG1, CLEC6A, FSTL3, ANXA3, CST7, MUC5B, HTRA4, CXCL1, TGFA, MMP25, S100P, CLEC4D, ELANE, MMP8, MMP9, CXCL6
Pathway	1457777	Antimicrobial peptides	1.62E-02	6	4.58%	99	PGLYRP1,CAMP,DEFA3,BPI,ELANE,LTF
Pathway	1270258	Activation of Matrix Metalloproteinases	1.62E-02	4	3.05%	33	MMP25,ELANE,MMP8,MMP9
Pathway	M5885	Ensemble of genes encoding ECM-associated proteins including ECM-affilaited proteins, ECM regulators and secreted factors	1.98E-02	16	12.21%	751	NRG1,CLEC6A,FSTL3,ANXA3,CST7,MUC5B,HTRA4,CXCL1,TGFA,MMP25,S100P,CLEC4D,ELANE,MMP8,MMP9,CXCL6
