# Supplementary material for: Identification of Survival-Related Genes in Acute Myeloid Leukemia (AML) Based on Cytogenetically Normal AML Samples Using Weighted Gene Coexpression Network Analysis
Source: Dis Markers. 2022 Sep 29;2022:5423694. doi: 10.1155/2022/5423694 (PMC9537620; doi:10.1155/2022/5423694)
Supplement: Supplementary 13 — Table 7S: 127 mRNAs of ME1 and 28 lncRNAs of ME2, ME3, and ME4 formed 224 correlation links with an |R| > 0.8 (P < 0.05). [file 5423694.f13.txt]

Table 7S. 127 mRNAs of ME1 and 28 lncRNAs of ME2, ME3, and ME4 formed 224 correlation links with an |R|>0.8 (p<0.05)
mRNAs	lncRNAs	P	R
CYP27A1	AC009974.1	2.25E-37	0.968630224
CHI3L1	LINC00440	3.70E-35	0.962603168
CHI3L1	AC008060.3	3.70E-35	0.962603168
CHI3L1	LINC01065	3.70E-35	0.962603168
CHI3L1	AC092440.1	3.70E-35	0.962603168
CHI3L1	AL161734.1	3.70E-35	0.962603168
CHIT1	LINC00440	5.83E-33	0.955453435
CHIT1	AC008060.3	5.83E-33	0.955453435
CHIT1	LINC01065	5.83E-33	0.955453435
CHIT1	AC092440.1	5.83E-33	0.955453435
CHIT1	AL161734.1	5.83E-33	0.955453435
CHI3L1	MIR210HG	8.34E-31	0.947080318
BTNL8	AL035661.1	2.28E-29	0.940619926
NAV3	LINC00440	1.20E-28	0.937075938
NAV3	AC008060.3	1.20E-28	0.937075938
NAV3	LINC01065	1.20E-28	0.937075938
NAV3	AL161734.1	1.20E-28	0.937075938
NAV3	AC092440.1	1.20E-28	0.937075938
NAV3	AL355674.1	1.90E-28	0.936051949
CHIT1	MIR210HG	2.44E-27	0.930072337
EPHX3	LINC00440	3.87E-27	0.928923897
EPHX3	AC008060.3	3.87E-27	0.928923897
EPHX3	LINC01065	3.87E-27	0.928923897
EPHX3	AL161734.1	3.87E-27	0.928923897
EPHX3	AC092440.1	3.87E-27	0.928923897
EPHX3	MIR210HG	6.86E-27	0.927484099
FLT1	LINC00440	1.76E-26	0.925046301
FLT1	LINC01065	1.76E-26	0.925046301
FLT1	AC092440.1	1.76E-26	0.925046301
FLT1	AC008060.3	1.76E-26	0.925046301
FLT1	AL161734.1	1.76E-26	0.925046301
DEFA3	LINC00603	2.21E-26	0.924442641
FLT1	AC092650.1	1.91E-25	0.91846666
CYP4F3	LINC00671	2.57E-25	0.917616586
CEACAM3	AC092650.1	7.37E-25	0.914489708
NAV3	MIR210HG	7.92E-25	0.914271466
HP	AC092650.1	9.02E-25	0.913873492
CHIT1	AC092650.1	3.24E-24	0.909883952
CEACAM3	LINC00440	4.08E-24	0.909142715
CEACAM3	AC008060.3	4.08E-24	0.909142715
CEACAM3	LINC01065	4.08E-24	0.909142715
CEACAM3	AC092440.1	4.08E-24	0.909142715
CEACAM3	AL161734.1	4.08E-24	0.909142715
CHI3L1	AC092650.1	4.28E-24	0.908987428
ANXA3	AP001434.1	8.80E-24	0.906630893
KCNJ15	AL035661.1	1.26E-23	0.905425206
CXCL1	LINC01899	1.68E-23	0.904465259
MMP8	AP001434.1	2.01E-23	0.903843006
GUCY2C	LINC02555	2.79E-23	0.902721658
CEACAM1	AC092650.1	5.02E-23	0.900664657
KCNJ15	AP001434.1	1.11E-22	0.897827608
FLT1	MIR210HG	1.55E-22	0.896595709
ARG1	AC092650.1	3.43E-22	0.893612397
OLR1	LINC01444	3.89E-22	0.893132507
ARG1	LINC00671	4.58E-22	0.892500664
CEACAM3	MIR210HG	5.62E-22	0.891714281
OLR1	AL035661.1	5.97E-22	0.891479838
LTF	AC092650.1	6.91E-22	0.890908261
RILPL1	AC092650.1	1.24E-21	0.888601947
CHI3L1	AL355674.1	1.34E-21	0.888286267
HP	LINC00671	2.36E-21	0.885995703
BPI	AL035661.1	2.88E-21	0.885174088
BCL2L15	LINC00671	3.11E-21	0.88486437
CHIT1	AC009974.1	3.21E-21	0.884726472
CHI3L1	AL450270.1	5.14E-21	0.882756884
GJB6	LINC01444	5.86E-21	0.882202827
PADI2	AP001063.1	6.52E-21	0.881751631
CEACAM3	LINC02141	7.60E-21	0.881099623
MMP25	LINC00671	8.32E-21	0.880712398
GPR84	LINC02141	1.62E-20	0.877798984
CHIT1	AL450270.1	2.21E-20	0.876428847
ANXA3	AL035661.1	2.31E-20	0.876239814
CHIT1	AL355674.1	2.34E-20	0.876168685
CHI3L1	FP475955.3	2.66E-20	0.875603224
PGLYRP1	AL035661.1	2.71E-20	0.875512867
MMP8	LINC00671	2.89E-20	0.875234946
CRISP2	LINC00440	5.59E-20	0.872214341
CRISP2	AC008060.3	5.59E-20	0.872214341
CRISP2	LINC01065	5.59E-20	0.872214341
CRISP2	AC092440.1	5.59E-20	0.872214341
CRISP2	AL161734.1	5.59E-20	0.872214341
MMP8	AL035661.1	6.47E-20	0.871537786
BPI	AP001434.1	7.05E-20	0.871138144
C11orf42	LINC00440	7.60E-20	0.87078725
C11orf42	AC008060.3	7.60E-20	0.87078725
C11orf42	LINC01065	7.60E-20	0.87078725
C11orf42	AC092440.1	7.60E-20	0.87078725
C11orf42	AL161734.1	7.60E-20	0.87078725
MMP9	AP001434.1	7.76E-20	0.870690768
MMP9	AL035661.1	1.38E-19	0.867963218
PPFIA4	LINC02141	1.55E-19	0.867397059
CRISP2	AC092650.1	1.73E-19	0.866885994
CEACAM8	LINC01444	1.85E-19	0.866562472
CEACAM3	LINC00671	2.01E-19	0.866154022
RILPL1	LINC00440	2.14E-19	0.865831049
RILPL1	AC008060.3	2.14E-19	0.865831049
RILPL1	LINC01065	2.14E-19	0.865831049
RILPL1	AC092440.1	2.14E-19	0.865831049
RILPL1	AL161734.1	2.14E-19	0.865831049
MMP9	LINC01444	3.17E-19	0.863907885
NAV3	AC009974.1	4.39E-19	0.862295025
CEACAM8	AP001434.1	4.45E-19	0.862223989
CRISP2	MIR210HG	5.31E-19	0.861337294
CEACAM1	LINC00671	6.37E-19	0.860413829
NAV3	AL450270.1	7.42E-19	0.859631264
TNFRSF10C	LINC01899	7.49E-19	0.859580564
CEACAM3	AL355674.1	8.82E-19	0.858745164
CHI3L1	AC009974.1	1.04E-18	0.857911457
EPHX3	AC009974.1	1.07E-18	0.857768354
KCNJ15	LINC01444	1.16E-18	0.857308515
OLR1	AP001434.1	1.50E-18	0.855968086
CEACAM3	AP000851.2	1.87E-18	0.854821051
CHIT1	FP475955.3	2.12E-18	0.854147108
C11orf42	MIR210HG	2.15E-18	0.85407891
GPR84	AP001063.1	2.28E-18	0.853748235
NAV3	AC092650.1	2.42E-18	0.853439599
PADI2	LINC00440	2.56E-18	0.853141358
PADI2	AC008060.3	2.56E-18	0.853141358
PADI2	LINC01065	2.56E-18	0.853141358
PADI2	AC092440.1	2.56E-18	0.853141358
PADI2	AL161734.1	2.56E-18	0.853141358
CEACAM3	AC009974.1	3.08E-18	0.85213597
FCAR	LINC00671	3.12E-18	0.852073189
GPR84	MIR210HG	3.35E-18	0.851677826
CYP4F3	AP001434.1	4.05E-18	0.850647214
CRISP2	LINC02141	4.43E-18	0.850156019
PADI2	AC009974.1	5.13E-18	0.849353377
BCL2L15	AC092650.1	5.35E-18	0.84912019
BPI	LINC00671	6.61E-18	0.847941707
ANXA3	LINC00671	8.15E-18	0.846769413
EPHX3	AL450270.1	1.06E-17	0.845290286
ANXA3	LINC01444	1.16E-17	0.844789783
GPR84	LINC00440	1.24E-17	0.84436534
GPR84	AC092440.1	1.24E-17	0.84436534
GPR84	AC008060.3	1.24E-17	0.84436534
GPR84	LINC01065	1.24E-17	0.84436534
GPR84	AL161734.1	1.24E-17	0.84436534
EPHX3	AL355674.1	1.44E-17	0.843543028
FLT1	AL450270.1	1.49E-17	0.843348279
HP	LINC00440	1.55E-17	0.843086031
HP	AC008060.3	1.55E-17	0.843086031
HP	LINC01065	1.55E-17	0.843086031
HP	AC092440.1	1.55E-17	0.843086031
HP	AL161734.1	1.55E-17	0.843086031
RILPL1	MIR210HG	1.64E-17	0.842759213
NAV3	AP000851.2	1.76E-17	0.842376988
CD177	LINC01444	1.78E-17	0.842317074
CHI3L1	AP000851.2	1.90E-17	0.841907692
PADI2	LINC02141	1.98E-17	0.841693766
FLT1	AL355674.1	2.23E-17	0.840979651
CEACAM3	AP001063.1	2.28E-17	0.840843653
LTF	LINC00671	2.32E-17	0.84075568
GPR84	AL355674.1	2.33E-17	0.840734913
C11orf42	AC022762.2	2.35E-17	0.840689815
OLFM4	LINC01444	2.50E-17	0.840307117
PADI2	MIR210HG	2.66E-17	0.839952107
FLT1	AC009974.1	3.11E-17	0.839028915
PADI2	AP000851.2	3.41E-17	0.838466959
CHI3L1	LINC01961	3.70E-17	0.8379831
CYP4F3	AC092650.1	4.37E-17	0.836986586
DEFA3	LINC01444	5.26E-17	0.835866957
CEACAM8	AL035661.1	5.46E-17	0.835637275
EPHX3	LINC01961	7.63E-17	0.833591905
NAV3	FP475955.3	7.74E-17	0.833507638
BTNL8	AP001434.1	8.40E-17	0.833000233
CEACAM3	AL450270.1	9.97E-17	0.831940278
MMP8	LINC01444	1.01E-16	0.831859724
BCL2L15	AP001434.1	1.06E-16	0.831536716
CRISP2	AL022724.1	1.09E-16	0.831358609
CYP4F3	AL035661.1	1.20E-16	0.83078075
GPR84	AL121760.1	1.36E-16	0.829997724
CHIT1	LINC01961	1.38E-16	0.829878162
PADI2	AC092650.1	1.41E-16	0.829745032
ARG1	AP001434.1	1.48E-16	0.829449677
PADI2	AL121760.1	1.53E-16	0.829255418
GPR84	AC092650.1	1.76E-16	0.82834585
CEACAM1	AP001434.1	1.84E-16	0.82808809
GPR84	LINC00671	2.18E-16	0.826973816
FLT1	FP475955.3	2.81E-16	0.825336017
HP	MIR210HG	2.85E-16	0.825256505
CAMP	LINC01444	3.32E-16	0.824263881
DEFA3	AP001434.1	3.59E-16	0.823747893
ABCA13	AC092650.1	3.65E-16	0.823642887
NAV3	LINC01961	4.48E-16	0.822278931
PGLYRP1	AP001434.1	4.69E-16	0.821978187
PGLYRP1	LINC01444	5.32E-16	0.821137775
CEACAM3	LINC01899	5.80E-16	0.820569166
C11orf42	AL355674.1	6.02E-16	0.820316512
EPHX3	AC092650.1	6.22E-16	0.8201
EPHX3	FP475955.3	6.24E-16	0.82007455
DAPK2	LINC00671	6.79E-16	0.819510121
OR52K2	AL121760.1	7.29E-16	0.81902613
BTNL8	LINC00671	7.40E-16	0.818925702
CRISP2	AC009974.1	7.61E-16	0.818738386
GPR84	AC009974.1	7.71E-16	0.818651431
CHIT1	AP000851.2	1.02E-15	0.816735687
PADI2	LINC00671	1.04E-15	0.816622679
CYP27A1	MIR210HG	1.06E-15	0.816460877
CXCL1	AC073359.1	1.27E-15	0.815252933
C11orf42	AC009974.1	1.42E-15	0.814457345
CYP27A1	LINC00440	1.67E-15	0.813310813
CYP27A1	AC008060.3	1.67E-15	0.813310813
CYP27A1	LINC01065	1.67E-15	0.813310813
CYP27A1	AC092440.1	1.67E-15	0.813310813
CYP27A1	AL161734.1	1.67E-15	0.813310813
OR52K1	MIR4300HG	1.68E-15	0.813290083
OR52K2	MIR4300HG	1.94E-15	0.812270682
BCL2L15	AL035661.1	2.02E-15	0.812007061
RILPL1	AP000851.2	2.02E-15	0.811992939
HP	AP000851.2	2.08E-15	0.811800139
CHI3L1	LINC00906	2.32E-15	0.811003025
TRPA1	AL355674.1	2.36E-15	0.810893646
RILPL1	AL355674.1	2.44E-15	0.810665646
PDXK	AP001063.1	2.63E-15	0.810109694
RETN	LINC00671	2.67E-15	0.810010277
C11orf42	AC092650.1	3.28E-15	0.808539983
RGL4	AC092650.1	3.42E-15	0.808233874
PADI2	AL355674.1	3.52E-15	0.808037034
BCL2L15	LINC01899	3.82E-15	0.80743102
S100P	AL035661.1	3.87E-15	0.807337022
CEACAM3	FP475955.3	4.45E-15	0.806325545
GPR84	AP000851.2	5.35E-15	0.804983677
PADI2	AL450270.1	5.92E-15	0.804232153
